# Supplementary material for: Crystal structure of ethyl (2S,2′R)-1′-benzyl-3-oxo-3H-di­spiro­[1-benzo­thio­phene-2,3′-pyrrolidine-2′,11′′-indeno[1,2-b]quinoxaline]-4′-carboxyl­ate
Source: Acta Crystallogr E Crystallogr Commun. 2015 Feb 21;71(Pt 3):o195–6. doi: 10.1107/S2056989015003187 (PMC4350717; doi:10.1107/S2056989015003187)
Supplement: Supplementary file 1 [file e-71-0o195-sup1.cif]

##############################################################################
#                                                                            #
# This CIF contains the data in a paper accepted for publication in          #
# Acta Crystallographica Section E. It conforms to the requirements of       #
# Notes for Authors for Acta Crystallographica Section E, and has been       #
# peer reviewed under the auspices of the IUCr Commission on Journals.       #
#                                                                            #
# Full details of the Crystallographic Information File format               #
# are given in the paper "The Crystallographic Information File (CIF):       #
# a New Standard Archive File for Crystallography" by S. R. Hall, F. H.      #
# Allen and I. D. Brown [Acta Cryst. (1991), A47, 655-685].                  #
#                                                                            #
# The current version of the core CIF dictionary is obtainable from          #
# ftp://ftp.iucr.org/pub/cif_core.dic.                                       #
#                                                                            #
# Software is freely available for graphical display of the structure(s)     #
# in this CIF. For information consult the CIF software page                 #
# http://www.iucr.org/resources/cif/software.                                #
#                                                                            #
# This file may be used for bona fide research purposes within the           #
# scientific community so long as proper attribution is given to the journal # 
# article from which it was obtained.                                        #
#                                                                            #
##############################################################################
data_global
_audit_creation_method     SHELXL-97
_journal_date_recd_electronic     2015-02-06
_journal_date_accepted     2015-02-14
_journal_name_full     'Acta Crystallographica, Section E'
_journal_year     2015
_journal_volume     71
_journal_issue      3
_journal_page_first     o195
_journal_page_last     o196
_journal_paper_category     HO
_journal_paper_doi     10.1107/S2056989015003187
_journal_coeditor_code     HB7364
_publ_contact_author_name     'A. Subbiah Pandi'
_publ_contact_author_address
;
  Department of Physics
  Presidency College
  Chennai 600 005
  India
;
_publ_contact_author_email     'aspandian59@gmail.com'
_publ_contact_author_fax     '044 091 2854 4894'
_publ_contact_author_phone     '044 091 24471061'
_publ_section_title
;\
Crystal structure of ethyl
(2<i>S</i>,2'<i>R</i>)-1'-benzyl-3-oxo-3<i>H</i>-dispiro[1-benzothiophene-2,\
3'-pyrrolidine-2',11''-indeno[1,2-<i>b</i>]quinoxaline]-4'-carboxylate
;
loop_
    _publ_author_name
    _publ_author_address
    'J. Govindaraj'
;
Department of Physics
Pachaiyappa's College for Men
Kanchipuram 631 501
India
;
    'R. Raja'
;
    Department of Physics
    Presidency College (Autonomous)
    Chennai 600 005
    India
;
    'M. Suresh'
;
     Department of Organic Chemistry
     University of Madras
     Guindy Campus
     Chennai 602 025
     India
;
    'R. Raghunathan'
;
     Department of Organic Chemistry
     University of Madras
     Guindy Campus
     Chennai 602 025
     India
;
    'A. SubbiahPandi'
;    Department of Physics
     Presidency College (Autonomous)
     Chennai 600 005
     India
;
data_I
_audit_creation_method     SHELXL-97
_database_code_depnum_ccdc_archive     'CCDC 1049572'
_chemical_name_systematic
;\
Ethyl
(2<i>S</i>,2'<i>R</i>)-1'-benzyl-3-oxo-3<i>H</i>-dispiro[1-benzothiophene-\
2,3'-pyrrolidine-2',11''-indeno[1,2-<i>b</i>]quinoxaline]-4'-carboxylate
;
_chemical_name_common     ?
_chemical_formula_moiety     'C35 H27 N3 O3 S'
_chemical_formula_sum     'C35 H27 N3 O3 S'
_chemical_formula_iupac     'C35 H27 N3 O3 S'
_chemical_formula_weight     569.66
_chemical_melting_point     ?
_symmetry_cell_setting     monoclinic
_symmetry_space_group_name_H-M     'P 21/c'
_symmetry_space_group_name_Hall     '-P 2ybc'
loop_
    _symmetry_equiv_pos_as_xyz
    'x, y, z'
    '-x, y+1/2, -z+1/2'
    '-x, -y, -z'
    'x, -y-1/2, z-1/2'
_cell_length_a     11.3893(5)
_cell_length_b     15.1181(7)
_cell_length_c     16.7136(7)
_cell_angle_alpha     90.00
_cell_angle_beta     100.766(2)
_cell_angle_gamma     90.00
_cell_volume     2827.2(2)
_cell_formula_units_Z     4
_cell_measurement_reflns_used     7078
_cell_measurement_theta_min     .
_cell_measurement_theta_max     .
_cell_measurement_temperature     293(2)
_exptl_crystal_description     block
_exptl_crystal_colour     colourless
_exptl_crystal_size_max     0.24
_exptl_crystal_size_mid     0.20
_exptl_crystal_size_min     0.19
_exptl_crystal_density_diffrn     1.338
_exptl_crystal_density_meas     ?
_exptl_crystal_density_method     'not measured'
_exptl_crystal_F_000     1192
_exptl_absorpt_coefficient_mu     0.157
_exptl_absorpt_correction_type     multi-scan
_exptl_absorpt_process_details
;
(<i>SADABS</i>; Bruker, 2008)
;
_exptl_absorpt_correction_T_min     0.9634
_exptl_absorpt_correction_T_max     0.9708
_exptl_special_details     ?
_diffrn_ambient_temperature     293(2)
_diffrn_radiation_type     MoK\a
_diffrn_radiation_wavelength     0.71073
_diffrn_radiation_source     'fine-focus sealed tube'
_diffrn_radiation_monochromator     graphite
_diffrn_measurement_device_type     'Bruker SMART APEXII CCD'
_diffrn_measurement_method     '\w and \f scans'
_diffrn_detector_area_resol_mean     ?
_diffrn_reflns_number     26003
_diffrn_reflns_av_R_equivalents     0.0337
_diffrn_reflns_av_sigmaI/netI     0.0345
_diffrn_reflns_theta_min     1.83
_diffrn_reflns_theta_max     28.72
_diffrn_reflns_theta_full     28.72
_diffrn_measured_fraction_theta_max     0.965
_diffrn_measured_fraction_theta_full     0.965
_diffrn_reflns_limit_h_min     -14
_diffrn_reflns_limit_h_max     15
_diffrn_reflns_limit_k_min     -20
_diffrn_reflns_limit_k_max     15
_diffrn_reflns_limit_l_min     -22
_diffrn_reflns_limit_l_max     22
_diffrn_standards_number     ?
_diffrn_standards_interval_count     ?
_diffrn_standards_interval_time     ?
_diffrn_standards_decay_%     ?
_refine_special_details
;
Refinement of <i>F</i>^2^ against ALL reflections. The weighted <i>R</i>-factor
<i>wR</i> and goodness of fit <i>S</i> are based on <i>F</i>^2^, conventional
<i>R</i>-factors <i>R</i> are based on <i>F</i>, with <i>F</i> set to zero for
negative <i>F</i>^2^. The threshold expression of <i>F</i>^2^ >
\s(<i>F</i>^2^) is used only for calculating <i>R</i>-factors(gt) <i>etc</i>.
and is not relevant to the choice of reflections for refinement.
<i>R</i>-factors based on <i>F</i>^2^ are statistically about twice as large
as those based on <i>F</i>, and <i>R</i>- factors based on ALL data will be
even larger.
;
_reflns_number_total     7078
_reflns_number_gt     4934
_reflns_threshold_expression     I>2\s(I)
_refine_ls_structure_factor_coef     Fsqd
_refine_ls_matrix_type     full
_refine_ls_R_factor_all     0.0739
_refine_ls_R_factor_gt     0.0466
_refine_ls_wR_factor_gt     0.1092
_refine_ls_wR_factor_ref     0.1277
_refine_ls_goodness_of_fit_ref     1.067
_refine_ls_restrained_S_all     1.069
_refine_ls_number_reflns     7078
_refine_ls_number_parameters     440
_refine_ls_number_restraints     82
_refine_ls_hydrogen_treatment     mixed
_refine_ls_weighting_scheme     calc
_refine_ls_weighting_details
         'calc w=1/[\s^2^(Fo^2^)+(0.0446P)^2^+0.8872P] where P=(Fo^2^+2Fc^2^)/3'
_atom_sites_solution_hydrogens     geom
_atom_sites_solution_primary     direct
_atom_sites_solution_secondary     difmap
_refine_ls_shift/su_max     0.001
_refine_ls_shift/su_mean     0.000
_refine_diff_density_max     0.213
_refine_diff_density_min     -0.182
_refine_ls_extinction_method     none
_refine_ls_extinction_coef     ?
loop_
    _atom_type_symbol
    _atom_type_description
    _atom_type_scat_dispersion_real
    _atom_type_scat_dispersion_imag
    _atom_type_scat_source
    'C' 'C' 0.0033 0.0016
                         'International Tables Vol C Tables 4.2.6.8 and 6.1.1.4'
    'H' 'H' 0.0000 0.0000
                         'International Tables Vol C Tables 4.2.6.8 and 6.1.1.4'
    'N' 'N' 0.0061 0.0033
                         'International Tables Vol C Tables 4.2.6.8 and 6.1.1.4'
    'O' 'O' 0.0106 0.0060
                         'International Tables Vol C Tables 4.2.6.8 and 6.1.1.4'
    'S' 'S' 0.1246 0.1234
                         'International Tables Vol C Tables 4.2.6.8 and 6.1.1.4'
_computing_data_collection
;
APEX2 (Bruker, 2008)
;
_computing_cell_refinement
;
SAINT (Bruker, 2008)
;
_computing_data_reduction
;
SAINT (Bruker, 2008)
;
_computing_structure_solution
;
SHELXS97 (Sheldrick, 2008)
;
_computing_structure_refinement
;
SHELXL97 (Sheldrick, 2008)
;
_computing_molecular_graphics
;
<i>ORTEP-3 for Windows</i> (Farrugia, 2012)
;
_computing_publication_material
;
<i>SHELXL97</i> (Sheldrick, 2008) and <i>PLATON</i> (Spek, 2009)
;
loop_
    _atom_site_type_symbol
    _atom_site_label
    _atom_site_fract_x
    _atom_site_fract_y
    _atom_site_fract_z
    _atom_site_U_iso_or_equiv
    _atom_site_adp_type
    _atom_site_calc_flag
    _atom_site_refinement_flags
    _atom_site_occupancy
    _atom_site_symmetry_multiplicity
    _atom_site_disorder_assembly
    _atom_site_disorder_group
    C C1 0.94305(15) 0.59196(11) 0.32387(10) 0.0390(4) Uani d . 1 1 . .
    C C2 1.02494(16) 0.61651(12) 0.27599(11) 0.0474(4) Uani d . 1 1 . .
    H H2 1.0270 0.6742 0.2569 0.057 Uiso calc R 1 1 . .
    C C3 1.10351(18) 0.55315(14) 0.25723(12) 0.0536(5) Uani d . 1 1 . .
    H H3 1.1592 0.5689 0.2255 0.064 Uiso calc R 1 1 . .
    C C4 1.10079(19) 0.46711(14) 0.28464(12) 0.0557(5) Uani d . 1 1 . .
    H H4 1.1534 0.4255 0.2703 0.067 Uiso calc R 1 1 . .
    C C5 1.02072(18) 0.44219(12) 0.33317(12) 0.0504(4) Uani d . 1 1 . .
    H H5 1.0191 0.3844 0.3520 0.060 Uiso calc R 1 1 . .
    C C6 0.94291(15) 0.50536(11) 0.35315(10) 0.0400(4) Uani d . 1 1 . .
    C C7 0.85854(15) 0.50023(11) 0.40909(10) 0.0387(4) Uani d . 1 1 . .
    C C8 0.74977(16) 0.44736(12) 0.49827(11) 0.0441(4) Uani d . 1 1 . .
    C C9 0.70512(19) 0.37615(14) 0.53845(13) 0.0586(5) Uani d . 1 1 . .
    H H9 0.7266 0.3184 0.5285 0.070 Uiso calc R 1 1 . .
    C C10 0.6306(2) 0.39205(16) 0.59184(14) 0.0643(6) Uani d . 1 1 . .
    H H10 0.6010 0.3448 0.6177 0.077 Uiso calc R 1 1 . .
    C C11 0.59810(19) 0.47810(16) 0.60827(13) 0.0627(6) Uani d . 1 1 . .
    H H11 0.5490 0.4878 0.6461 0.075 Uiso calc R 1 1 . .
    C C12 0.63773(19) 0.54804(14) 0.56935(12) 0.0559(5) Uani d . 1 1 . .
    H H12 0.6151 0.6052 0.5804 0.067 Uiso calc R 1 1 . .
    C C13 0.71247(16) 0.53441(12) 0.51270(10) 0.0427(4) Uani d . 1 1 . .
    C C14 0.81360(15) 0.58677(10) 0.41819(10) 0.0378(4) Uani d . 1 1 . .
    C C15 0.85285(15) 0.64971(10) 0.35577(10) 0.0371(4) Uani d . 1 1 A .
    C C16 0.74095(15) 0.67850(10) 0.29184(10) 0.0369(4) Uani d D 1 1 . .
    C C18 0.60427(17) 0.61769(11) 0.16969(10) 0.0455(4) Uani d D 1 1 . .
    C C19 0.5082(2) 0.57525(14) 0.12280(13) 0.0624(6) Uani d . 1 1 A .
    H H19 0.4675 0.5308 0.1449 0.075 Uiso calc R 1 1 . .
    C C20 0.4738(2) 0.60023(18) 0.04237(14) 0.0769(7) Uani d . 1 1 . .
    H H20 0.4089 0.5727 0.0098 0.092 Uiso calc R 1 1 A .
    C C21 0.5351(2) 0.66581(17) 0.01002(13) 0.0723(7) Uani d . 1 1 A .
    H H21 0.5104 0.6822 -0.0441 0.087 Uiso calc R 1 1 . .
    C C22 0.6315(2) 0.70724(14) 0.05597(12) 0.0562(5) Uani d . 1 1 . .
    H H22 0.6731 0.7507 0.0334 0.067 Uiso calc R 1 1 A .
    C C23 0.66571(16) 0.68277(11) 0.13706(10) 0.0440(4) Uani d D 1 1 A .
    C C24 0.68928(15) 0.75054(10) 0.34217(10) 0.0399(4) Uani d . 1 1 A .
    H H24 0.6505 0.7203 0.3821 0.048 Uiso calc R 1 1 . .
    C C25 0.59899(18) 0.81252(12) 0.29378(12) 0.0486(4) Uani d D 1 1 . .
    C C28 0.80035(16) 0.79654(11) 0.38832(12) 0.0469(4) Uani d . 1 1 . .
    H H28A 0.8121 0.8530 0.3633 0.056 Uiso calc R 1 1 A .
    H H28B 0.7934 0.8066 0.4446 0.056 Uiso calc R 1 1 . .
    C C29 0.99701(19) 0.73891(12) 0.45364(12) 0.0520(5) Uani d . 1 1 . .
    H H29A 1.0523 0.6910 0.4498 0.062 Uiso calc R 1 1 A .
    H H29B 0.9653 0.7307 0.5031 0.062 Uiso calc R 1 1 . .
    C C30 1.06247(16) 0.82614(12) 0.45754(11) 0.0473(4) Uani d . 1 1 A .
    C C31 1.0953(2) 0.86170(15) 0.38916(14) 0.0678(6) Uani d . 1 1 . .
    H H31 1.0783 0.8308 0.3402 0.081 Uiso calc R 1 1 A .
    C C32 1.1527(2) 0.94207(17) 0.39172(16) 0.0754(7) Uani d . 1 1 A .
    H H32 1.1738 0.9649 0.3447 0.091 Uiso calc R 1 1 . .
    C C33 1.1787(2) 0.98798(16) 0.46243(18) 0.0767(7) Uani d . 1 1 . .
    H H33 1.2177 1.0422 0.4643 0.092 Uiso calc R 1 1 A .
    C C34 1.1471(3) 0.95415(17) 0.53055(17) 0.0869(8) Uani d . 1 1 A .
    H H34 1.1647 0.9853 0.5793 0.104 Uiso calc R 1 1 . .
    C C35 1.0890(2) 0.87391(15) 0.52796(14) 0.0687(6) Uani d . 1 1 . .
    H H35 1.0674 0.8519 0.5751 0.082 Uiso calc R 1 1 A .
    N N1 0.74601(13) 0.60603(9) 0.47047(8) 0.0428(3) Uani d . 1 1 . .
    N N2 0.82817(14) 0.43036(9) 0.44648(9) 0.0460(4) Uani d . 1 1 . .
    N N3 0.89985(13) 0.73649(9) 0.38373(9) 0.0399(3) Uani d . 1 1 A .
    S S1 0.78568(8) 0.73399(5) 0.20235(4) 0.0406(3) Uani d PD 0.768(4) 1 A 1
    C C17 0.6529(4) 0.6080(3) 0.2563(3) 0.0435(10) Uani d PD 0.768(4) 1 A 1
    O O3 0.6242(2) 0.54889(17) 0.29998(16) 0.0534(6) Uani d PD 0.768(4) 1 A 1
    S S1' 0.6310(4) 0.5815(3) 0.2707(2) 0.0492(13) Uani d PD 0.232(4) 1 A 2
    C C17' 0.7539(7) 0.7084(5) 0.2082(4) 0.0435(10) Uani d PD 0.232(4) 1 A 2
    O O3' 0.8375(8) 0.7589(5) 0.2028(5) 0.075(3) Uani d PD 0.232(4) 1 A 2
    O O1 0.6076(16) 0.8911(4) 0.2969(10) 0.072(3) Uani d PDU 0.320(16) 1 A 1
    O O2 0.5072(16) 0.7644(13) 0.2591(17) 0.067(4) Uani d PDU 0.320(16) 1 A 1
    C C26 0.4105(14) 0.8121(16) 0.2061(14) 0.067(3) Uani d PDU 0.320(16) 1 A 1
    H H26A 0.3973 0.7864 0.1520 0.080 Uiso calc PR 0.320(16) 1 A 1
    H H26B 0.4333 0.8735 0.2018 0.080 Uiso calc PR 0.320(16) 1 A 1
    C C27 0.2996(15) 0.8074(19) 0.2390(16) 0.133(7) Uani d PDU 0.320(16) 1 A 1
    H H27A 0.2866 0.7476 0.2544 0.200 Uiso calc PR 0.320(16) 1 A 1
    H H27B 0.2337 0.8264 0.1981 0.200 Uiso calc PR 0.320(16) 1 A 1
    H H27C 0.3063 0.8451 0.2858 0.200 Uiso calc PR 0.320(16) 1 A 1
    O O1' 0.6159(7) 0.8878(3) 0.2794(6) 0.096(2) Uani d PDU 0.680(16) 1 A 2
    O O2' 0.4957(7) 0.7732(6) 0.2675(8) 0.0590(19) Uani d PDU 0.680(16) 1 A 2
    C C26' 0.3996(7) 0.8243(8) 0.2179(8) 0.082(3) Uani d PDU 0.680(16) 1 A 2
    H H26C 0.4244 0.8455 0.1688 0.099 Uiso calc PR 0.680(16) 1 A 2
    H H26D 0.3788 0.8747 0.2482 0.099 Uiso calc PR 0.680(16) 1 A 2
    C C27' 0.2971(6) 0.7641(5) 0.1971(6) 0.105(3) Uani d PDU 0.680(16) 1 A 2
    H H27D 0.3197 0.7137 0.1684 0.158 Uiso calc PR 0.680(16) 1 A 2
    H H27E 0.2322 0.7944 0.1632 0.158 Uiso calc PR 0.680(16) 1 A 2
    H H27F 0.2724 0.7447 0.2461 0.158 Uiso calc PR 0.680(16) 1 A 2
loop_
    _atom_site_aniso_label
    _atom_site_aniso_U_11
    _atom_site_aniso_U_22
    _atom_site_aniso_U_33
    _atom_site_aniso_U_12
    _atom_site_aniso_U_13
    _atom_site_aniso_U_23
    C1 0.0421(9) 0.0319(8) 0.0440(8) 0.0016(7) 0.0106(7) -0.0031(7)
    C2 0.0507(11) 0.0400(9) 0.0552(10) -0.0001(8) 0.0195(8) 0.0010(8)
    C3 0.0509(11) 0.0558(12) 0.0591(11) 0.0034(9) 0.0231(9) -0.0041(9)
    C4 0.0587(12) 0.0512(11) 0.0598(11) 0.0158(9) 0.0177(10) -0.0087(9)
    C5 0.0587(12) 0.0362(9) 0.0565(11) 0.0100(8) 0.0114(9) -0.0017(8)
    C6 0.0435(10) 0.0322(8) 0.0444(8) 0.0022(7) 0.0089(7) -0.0015(7)
    C7 0.0400(9) 0.0319(8) 0.0437(8) 0.0011(7) 0.0065(7) 0.0007(7)
    C8 0.0433(10) 0.0406(9) 0.0469(9) -0.0029(7) 0.0044(7) 0.0082(8)
    C9 0.0612(13) 0.0460(11) 0.0679(12) -0.0066(9) 0.0103(10) 0.0155(10)
    C10 0.0624(13) 0.0644(14) 0.0676(13) -0.0149(11) 0.0161(11) 0.0222(11)
    C11 0.0571(13) 0.0771(16) 0.0581(12) -0.0105(11) 0.0214(10) 0.0104(11)
    C12 0.0613(13) 0.0571(12) 0.0530(11) -0.0035(10) 0.0200(9) 0.0040(9)
    C13 0.0440(10) 0.0429(9) 0.0412(8) -0.0031(7) 0.0078(7) 0.0049(7)
    C14 0.0429(9) 0.0303(8) 0.0407(8) -0.0003(7) 0.0092(7) 0.0011(7)
    C15 0.0430(9) 0.0276(7) 0.0427(8) -0.0009(6) 0.0132(7) -0.0006(7)
    C16 0.0413(9) 0.0288(7) 0.0429(8) 0.0002(6) 0.0138(7) 0.0020(7)
    C18 0.0559(11) 0.0356(9) 0.0466(9) 0.0025(8) 0.0141(8) -0.0009(8)
    C19 0.0723(14) 0.0536(12) 0.0625(12) -0.0179(10) 0.0155(11) -0.0037(10)
    C20 0.0792(17) 0.0868(18) 0.0602(13) -0.0212(14) 0.0010(12) -0.0115(13)
    C21 0.0876(17) 0.0831(17) 0.0442(10) -0.0041(14) 0.0072(11) 0.0019(11)
    C22 0.0730(14) 0.0482(11) 0.0522(10) 0.0000(10) 0.0240(10) 0.0044(9)
    C23 0.0527(11) 0.0344(9) 0.0470(9) 0.0019(7) 0.0151(8) -0.0050(7)
    C24 0.0457(10) 0.0294(8) 0.0482(9) 0.0019(7) 0.0176(7) 0.0021(7)
    C25 0.0552(12) 0.0367(10) 0.0581(11) 0.0076(8) 0.0211(9) 0.0068(9)
    C28 0.0535(11) 0.0306(8) 0.0600(10) -0.0010(7) 0.0195(9) -0.0061(8)
    C29 0.0638(12) 0.0362(9) 0.0516(10) -0.0024(8) -0.0003(9) 0.0032(8)
    C30 0.0470(10) 0.0375(9) 0.0536(10) -0.0009(8) -0.0005(8) 0.0009(8)
    C31 0.0799(16) 0.0628(14) 0.0596(12) -0.0206(12) 0.0107(11) -0.0028(11)
    C32 0.0779(16) 0.0680(15) 0.0792(15) -0.0232(13) 0.0114(13) 0.0137(13)
    C33 0.0710(16) 0.0506(13) 0.1024(19) -0.0189(11) 0.0004(14) -0.0009(13)
    C34 0.108(2) 0.0666(16) 0.0832(17) -0.0315(15) 0.0093(15) -0.0216(14)
    C35 0.0861(17) 0.0592(13) 0.0603(12) -0.0163(12) 0.0126(11) -0.0088(11)
    N1 0.0508(9) 0.0363(7) 0.0438(7) 0.0002(6) 0.0153(6) 0.0020(6)
    N2 0.0523(9) 0.0323(7) 0.0536(8) 0.0013(6) 0.0108(7) 0.0073(6)
    N3 0.0432(8) 0.0269(6) 0.0494(8) -0.0003(6) 0.0082(6) -0.0026(6)
    S1 0.0467(5) 0.0326(4) 0.0454(3) -0.0077(3) 0.0158(3) 0.0044(3)
    C17 0.043(2) 0.035(2) 0.0557(19) 0.0037(14) 0.0177(13) 0.0042(15)
    O3 0.0583(12) 0.0485(14) 0.0530(13) -0.0188(10) 0.0092(10) 0.0144(10)
    S1' 0.055(2) 0.046(3) 0.044(2) -0.0049(18) 0.0047(16) 0.0028(17)
    C17' 0.043(2) 0.035(2) 0.0557(19) 0.0037(14) 0.0177(13) 0.0042(15)
    O3' 0.074(6) 0.064(5) 0.088(5) -0.039(4) 0.016(4) 0.006(4)
    O1 0.099(8) 0.021(4) 0.094(5) 0.022(4) 0.013(4) -0.018(4)
    O2 0.062(6) 0.051(6) 0.081(6) 0.023(4) 0.001(5) -0.004(4)
    C26 0.071(7) 0.052(6) 0.078(6) 0.023(5) 0.017(5) 0.024(5)
    C27 0.074(8) 0.160(15) 0.169(14) 0.047(9) 0.032(9) 0.097(11)
    O1' 0.066(3) 0.054(3) 0.163(6) 0.001(2) 0.009(3) 0.054(3)
    O2' 0.049(2) 0.036(2) 0.088(4) 0.005(2) 0.003(2) 0.015(3)
    C26' 0.054(3) 0.070(5) 0.115(6) 0.018(3) -0.005(3) 0.021(3)
    C27' 0.066(3) 0.093(4) 0.140(6) -0.001(3) -0.022(3) 0.028(4)
_geom_special_details
;
All e.s.d.'s (except the e.s.d. in the dihedral angle between two l.s. planes)
are estimated using the full covariance matrix. The cell e.s.d.'s are taken
into account individually in the estimation of e.s.d.'s in distances, angles
and torsion angles; correlations between e.s.d.'s in cell parameters are only
used when they are defined by crystal symmetry. An approximate (isotropic)
treatment of cell e.s.d.'s is used for estimating e.s.d.'s involving l.s.
planes.
;
loop_
    _geom_bond_atom_site_label_1
    _geom_bond_atom_site_label_2
    _geom_bond_site_symmetry_2
    _geom_bond_distance
    _geom_bond_publ_flag
    C1 C2 . 1.388(2) ?
    C1 C6 . 1.398(2) ?
    C1 C15 . 1.519(2) ?
    C2 C3 . 1.386(3) ?
    C2 H2 . 0.9300 ?
    C3 C4 . 1.381(3) ?
    C3 H3 . 0.9300 ?
    C4 C5 . 1.381(3) ?
    C4 H4 . 0.9300 ?
    C5 C6 . 1.385(2) ?
    C5 H5 . 0.9300 ?
    C6 C7 . 1.463(2) ?
    C7 N2 . 1.306(2) ?
    C7 C14 . 1.423(2) ?
    C8 N2 . 1.379(2) ?
    C8 C9 . 1.413(3) ?
    C8 C13 . 1.417(3) ?
    C9 C10 . 1.363(3) ?
    C9 H9 . 0.9300 ?
    C10 C11 . 1.394(3) ?
    C10 H10 . 0.9300 ?
    C11 C12 . 1.362(3) ?
    C11 H11 . 0.9300 ?
    C12 C13 . 1.402(3) ?
    C12 H12 . 0.9300 ?
    C13 N1 . 1.385(2) ?
    C14 N1 . 1.301(2) ?
    C14 C15 . 1.539(2) ?
    C15 N3 . 1.460(2) ?
    C15 C16 . 1.564(2) ?
    C16 C17' . 1.501(7) ?
    C16 C17 . 1.507(4) ?
    C16 C24 . 1.557(2) ?
    C16 S1 . 1.8668(17) ?
    C16 S1' . 1.918(4) ?
    C18 C23 . 1.377(3) ?
    C18 C19 . 1.379(3) ?
    C18 C17 . 1.457(5) ?
    C18 S1' . 1.746(4) ?
    C19 C20 . 1.381(3) ?
    C19 H19 . 0.9300 ?
    C20 C21 . 1.380(3) ?
    C20 H20 . 0.9300 ?
    C21 C22 . 1.368(3) ?
    C21 H21 . 0.9300 ?
    C22 C23 . 1.389(3) ?
    C22 H22 . 0.9300 ?
    C23 C17' . 1.459(7) ?
    C23 S1 . 1.7609(19) ?
    C24 C25 . 1.510(2) ?
    C24 C28 . 1.521(2) ?
    C24 H24 . 0.9800 ?
    C25 O1' . 1.186(4) ?
    C25 O1 . 1.193(6) ?
    C25 O2 . 1.316(8) ?
    C25 O2' . 1.318(4) ?
    C28 N3 . 1.465(2) ?
    C28 H28A . 0.9700 ?
    C28 H28B . 0.9700 ?
    C29 N3 . 1.452(2) ?
    C29 C30 . 1.510(3) ?
    C29 H29A . 0.9700 ?
    C29 H29B . 0.9700 ?
    C30 C35 . 1.366(3) ?
    C30 C31 . 1.376(3) ?
    C31 C32 . 1.377(3) ?
    C31 H31 . 0.9300 ?
    C32 C33 . 1.355(3) ?
    C32 H32 . 0.9300 ?
    C33 C34 . 1.357(4) ?
    C33 H33 . 0.9300 ?
    C34 C35 . 1.379(3) ?
    C34 H34 . 0.9300 ?
    C35 H35 . 0.9300 ?
    C17 O3 . 1.237(4) ?
    C17' O3' . 1.237(9) ?
    O2 C26 . 1.466(8) ?
    C26 C27 . 1.469(11) ?
    C26 H26A . 0.9700 ?
    C26 H26B . 0.9700 ?
    C27 H27A . 0.9600 ?
    C27 H27B . 0.9600 ?
    C27 H27C . 0.9600 ?
    O2' C26' . 1.463(5) ?
    C26' C27' . 1.471(9) ?
    C26' H26C . 0.9700 ?
    C26' H26D . 0.9700 ?
    C27' H27D . 0.9600 ?
    C27' H27E . 0.9600 ?
    C27' H27F . 0.9600 ?
loop_
    _geom_angle_atom_site_label_1
    _geom_angle_atom_site_label_2
    _geom_angle_atom_site_label_3
    _geom_angle_site_symmetry_1
    _geom_angle_site_symmetry_3
    _geom_angle
    _geom_angle_publ_flag
    C2 C1 C6 . . 119.80(16) ?
    C2 C1 C15 . . 128.32(15) ?
    C6 C1 C15 . . 111.75(14) ?
    C3 C2 C1 . . 118.51(17) ?
    C3 C2 H2 . . 120.7 ?
    C1 C2 H2 . . 120.7 ?
    C4 C3 C2 . . 121.35(19) ?
    C4 C3 H3 . . 119.3 ?
    C2 C3 H3 . . 119.3 ?
    C5 C4 C3 . . 120.65(18) ?
    C5 C4 H4 . . 119.7 ?
    C3 C4 H4 . . 119.7 ?
    C4 C5 C6 . . 118.41(18) ?
    C4 C5 H5 . . 120.8 ?
    C6 C5 H5 . . 120.8 ?
    C5 C6 C1 . . 121.24(17) ?
    C5 C6 C7 . . 130.07(16) ?
    C1 C6 C7 . . 108.50(14) ?
    N2 C7 C14 . . 124.02(16) ?
    N2 C7 C6 . . 127.80(15) ?
    C14 C7 C6 . . 108.17(14) ?
    N2 C8 C9 . . 119.28(17) ?
    N2 C8 C13 . . 121.99(15) ?
    C9 C8 C13 . . 118.73(17) ?
    C10 C9 C8 . . 120.0(2) ?
    C10 C9 H9 . . 120.0 ?
    C8 C9 H9 . . 120.0 ?
    C9 C10 C11 . . 120.96(19) ?
    C9 C10 H10 . . 119.5 ?
    C11 C10 H10 . . 119.5 ?
    C12 C11 C10 . . 120.4(2) ?
    C12 C11 H11 . . 119.8 ?
    C10 C11 H11 . . 119.8 ?
    C11 C12 C13 . . 120.4(2) ?
    C11 C12 H12 . . 119.8 ?
    C13 C12 H12 . . 119.8 ?
    N1 C13 C12 . . 119.31(17) ?
    N1 C13 C8 . . 121.29(16) ?
    C12 C13 C8 . . 119.38(16) ?
    N1 C14 C7 . . 123.18(15) ?
    N1 C14 C15 . . 126.89(14) ?
    C7 C14 C15 . . 109.89(14) ?
    N3 C15 C1 . . 113.41(13) ?
    N3 C15 C14 . . 118.30(13) ?
    C1 C15 C14 . . 100.59(12) ?
    N3 C15 C16 . . 99.89(12) ?
    C1 C15 C16 . . 116.01(13) ?
    C14 C15 C16 . . 109.41(13) ?
    C17' C16 C17 . . 91.1(4) ?
    C17' C16 C24 . . 113.9(3) ?
    C17 C16 C24 . . 114.6(2) ?
    C17' C16 C15 . . 120.7(3) ?
    C17 C16 C15 . . 118.0(2) ?
    C24 C16 C15 . . 99.64(12) ?
    C17' C16 S1 . . 14.2(3) ?
    C17 C16 S1 . . 105.23(18) ?
    C24 C16 S1 . . 107.81(10) ?
    C15 C16 S1 . . 111.28(11) ?
    C17' C16 S1' . . 103.4(3) ?
    C17 C16 S1' . . 12.4(2) ?
    C24 C16 S1' . . 109.57(17) ?
    C15 C16 S1' . . 109.50(16) ?
    S1 C16 S1' . . 117.53(14) ?
    C23 C18 C19 . . 121.00(17) ?
    C23 C18 C17 . . 109.8(2) ?
    C19 C18 C17 . . 129.2(2) ?
    C23 C18 S1' . . 126.63(19) ?
    C19 C18 S1' . . 112.34(19) ?
    C17 C18 S1' . . 16.89(18) ?
    C18 C19 C20 . . 118.5(2) ?
    C18 C19 H19 . . 120.8 ?
    C20 C19 H19 . . 120.8 ?
    C21 C20 C19 . . 120.4(2) ?
    C21 C20 H20 . . 119.8 ?
    C19 C20 H20 . . 119.8 ?
    C22 C21 C20 . . 121.4(2) ?
    C22 C21 H21 . . 119.3 ?
    C20 C21 H21 . . 119.3 ?
    C21 C22 C23 . . 118.37(19) ?
    C21 C22 H22 . . 120.8 ?
    C23 C22 H22 . . 120.8 ?
    C18 C23 C22 . . 120.41(17) ?
    C18 C23 C17' . . 100.9(3) ?
    C22 C23 C17' . . 138.6(4) ?
    C18 C23 S1 . . 117.48(14) ?
    C22 C23 S1 . . 122.10(15) ?
    C17' C23 S1 . . 16.6(3) ?
    C25 C24 C28 . . 113.99(14) ?
    C25 C24 C16 . . 115.66(14) ?
    C28 C24 C16 . . 103.37(13) ?
    C25 C24 H24 . . 107.8 ?
    C28 C24 H24 . . 107.8 ?
    C16 C24 H24 . . 107.8 ?
    O1' C25 O1 . . 15.8(10) ?
    O1' C25 O2 . . 125.9(10) ?
    O1 C25 O2 . . 128.5(13) ?
    O1' C25 O2' . . 122.2(6) ?
    O1 C25 O2' . . 121.6(10) ?
    O2 C25 O2' . . 11(2) ?
    O1' C25 C24 . . 125.7(4) ?
    O1 C25 C24 . . 123.6(9) ?
    O2 C25 C24 . . 107.4(10) ?
    O2' C25 C24 . . 112.0(4) ?
    N3 C28 C24 . . 105.56(13) ?
    N3 C28 H28A . . 110.6 ?
    C24 C28 H28A . . 110.6 ?
    N3 C28 H28B . . 110.6 ?
    C24 C28 H28B . . 110.6 ?
    H28A C28 H28B . . 108.8 ?
    N3 C29 C30 . . 110.65(14) ?
    N3 C29 H29A . . 109.5 ?
    C30 C29 H29A . . 109.5 ?
    N3 C29 H29B . . 109.5 ?
    C30 C29 H29B . . 109.5 ?
    H29A C29 H29B . . 108.1 ?
    C35 C30 C31 . . 117.29(19) ?
    C35 C30 C29 . . 121.79(19) ?
    C31 C30 C29 . . 120.90(17) ?
    C30 C31 C32 . . 121.3(2) ?
    C30 C31 H31 . . 119.3 ?
    C32 C31 H31 . . 119.3 ?
    C33 C32 C31 . . 120.3(2) ?
    C33 C32 H32 . . 119.9 ?
    C31 C32 H32 . . 119.9 ?
    C32 C33 C34 . . 119.4(2) ?
    C32 C33 H33 . . 120.3 ?
    C34 C33 H33 . . 120.3 ?
    C33 C34 C35 . . 120.4(2) ?
    C33 C34 H34 . . 119.8 ?
    C35 C34 H34 . . 119.8 ?
    C30 C35 C34 . . 121.3(2) ?
    C30 C35 H35 . . 119.3 ?
    C34 C35 H35 . . 119.3 ?
    C14 N1 C13 . . 114.93(14) ?
    C7 N2 C8 . . 114.20(15) ?
    C29 N3 C15 . . 117.32(13) ?
    C29 N3 C28 . . 115.01(15) ?
    C15 N3 C28 . . 109.42(13) ?
    C23 S1 C16 . . 90.15(9) ?
    O3 C17 C18 . . 124.5(4) ?
    O3 C17 C16 . . 120.5(4) ?
    C18 C17 C16 . . 115.0(3) ?
    C18 S1' C16 . . 85.91(18) ?
    O3' C17' C23 . . 121.7(7) ?
    O3' C17' C16 . . 117.7(7) ?
    C23 C17' C16 . . 120.5(6) ?
    C25 O2 C26 . . 116.1(16) ?
    O2 C26 C27 . . 110.6(17) ?
    O2 C26 H26A . . 109.5 ?
    C27 C26 H26A . . 109.5 ?
    O2 C26 H26B . . 109.5 ?
    C27 C26 H26B . . 109.5 ?
    H26A C26 H26B . . 108.1 ?
    C25 O2' C26' . . 118.5(6) ?
    O2' C26' C27' . . 106.5(7) ?
    O2' C26' H26C . . 110.4 ?
    C27' C26' H26C . . 110.4 ?
    O2' C26' H26D . . 110.4 ?
    C27' C26' H26D . . 110.4 ?
    H26C C26' H26D . . 108.6 ?
    C26' C27' H27D . . 109.5 ?
    C26' C27' H27E . . 109.5 ?
    H27D C27' H27E . . 109.5 ?
    C26' C27' H27F . . 109.5 ?
    H27D C27' H27F . . 109.5 ?
    H27E C27' H27F . . 109.5 ?
loop_
    _geom_torsion_atom_site_label_1
    _geom_torsion_atom_site_label_2
    _geom_torsion_atom_site_label_3
    _geom_torsion_atom_site_label_4
    _geom_torsion_site_symmetry_1
    _geom_torsion_site_symmetry_2
    _geom_torsion_site_symmetry_3
    _geom_torsion_site_symmetry_4
    _geom_torsion
    _geom_torsion_publ_flag
    C6 C1 C2 C3 . . . . 1.2(3) ?
    C15 C1 C2 C3 . . . . 176.76(17) ?
    C1 C2 C3 C4 . . . . 0.5(3) ?
    C2 C3 C4 C5 . . . . -1.3(3) ?
    C3 C4 C5 C6 . . . . 0.4(3) ?
    C4 C5 C6 C1 . . . . 1.3(3) ?
    C4 C5 C6 C7 . . . . -173.14(18) ?
    C2 C1 C6 C5 . . . . -2.1(3) ?
    C15 C1 C6 C5 . . . . -178.35(16) ?
    C2 C1 C6 C7 . . . . 173.39(15) ?
    C15 C1 C6 C7 . . . . -2.86(19) ?
    C5 C6 C7 N2 . . . . -8.4(3) ?
    C1 C6 C7 N2 . . . . 176.64(17) ?
    C5 C6 C7 C14 . . . . 170.72(18) ?
    C1 C6 C7 C14 . . . . -4.24(19) ?
    N2 C8 C9 C10 . . . . 177.88(18) ?
    C13 C8 C9 C10 . . . . -2.0(3) ?
    C8 C9 C10 C11 . . . . -0.6(3) ?
    C9 C10 C11 C12 . . . . 1.8(3) ?
    C10 C11 C12 C13 . . . . -0.5(3) ?
    C11 C12 C13 N1 . . . . 176.31(18) ?
    C11 C12 C13 C8 . . . . -2.1(3) ?
    N2 C8 C13 N1 . . . . 5.0(3) ?
    C9 C8 C13 N1 . . . . -175.06(17) ?
    N2 C8 C13 C12 . . . . -176.56(16) ?
    C9 C8 C13 C12 . . . . 3.3(3) ?
    N2 C7 C14 N1 . . . . 6.5(3) ?
    C6 C7 C14 N1 . . . . -172.68(15) ?
    N2 C7 C14 C15 . . . . -171.27(16) ?
    C6 C7 C14 C15 . . . . 9.57(18) ?
    C2 C1 C15 N3 . . . . -40.5(2) ?
    C6 C1 C15 N3 . . . . 135.37(15) ?
    C2 C1 C15 C14 . . . . -167.82(17) ?
    C6 C1 C15 C14 . . . . 8.03(18) ?
    C2 C1 C15 C16 . . . . 74.3(2) ?
    C6 C1 C15 C16 . . . . -109.83(16) ?
    N1 C14 C15 N3 . . . . 47.8(2) ?
    C7 C14 C15 N3 . . . . -134.57(15) ?
    N1 C14 C15 C1 . . . . 171.82(16) ?
    C7 C14 C15 C1 . . . . -10.54(17) ?
    N1 C14 C15 C16 . . . . -65.6(2) ?
    C7 C14 C15 C16 . . . . 112.06(15) ?
    N3 C15 C16 C17' . . . . 79.5(4) ?
    C1 C15 C16 C17' . . . . -42.7(4) ?
    C14 C15 C16 C17' . . . . -155.6(4) ?
    N3 C15 C16 C17 . . . . -170.5(2) ?
    C1 C15 C16 C17 . . . . 67.2(3) ?
    C14 C15 C16 C17 . . . . -45.6(3) ?
    N3 C15 C16 C24 . . . . -45.81(14) ?
    C1 C15 C16 C24 . . . . -168.07(13) ?
    C14 C15 C16 C24 . . . . 79.06(14) ?
    N3 C15 C16 S1 . . . . 67.71(13) ?
    C1 C15 C16 S1 . . . . -54.55(16) ?
    C14 C15 C16 S1 . . . . -167.42(10) ?
    N3 C15 C16 S1' . . . . -160.68(16) ?
    C1 C15 C16 S1' . . . . 77.06(19) ?
    C14 C15 C16 S1' . . . . -35.81(19) ?
    C23 C18 C19 C20 . . . . -0.8(3) ?
    C17 C18 C19 C20 . . . . 175.5(3) ?
    S1' C18 C19 C20 . . . . 177.3(2) ?
    C18 C19 C20 C21 . . . . 0.4(4) ?
    C19 C20 C21 C22 . . . . 0.5(4) ?
    C20 C21 C22 C23 . . . . -1.0(4) ?
    C19 C18 C23 C22 . . . . 0.3(3) ?
    C17 C18 C23 C22 . . . . -176.7(3) ?
    S1' C18 C23 C22 . . . . -177.5(2) ?
    C19 C18 C23 C17' . . . . 178.5(3) ?
    C17 C18 C23 C17' . . . . 1.5(4) ?
    S1' C18 C23 C17' . . . . 0.7(4) ?
    C19 C18 C23 S1 . . . . 179.12(16) ?
    C17 C18 C23 S1 . . . . 2.2(3) ?
    S1' C18 C23 S1 . . . . 1.4(3) ?
    C21 C22 C23 C18 . . . . 0.6(3) ?
    C21 C22 C23 C17' . . . . -176.7(5) ?
    C21 C22 C23 S1 . . . . -178.15(17) ?
    C17' C16 C24 C25 . . . . 33.8(4) ?
    C17 C16 C24 C25 . . . . -69.3(2) ?
    C15 C16 C24 C25 . . . . 163.65(14) ?
    S1 C16 C24 C25 . . . . 47.47(17) ?
    S1' C16 C24 C25 . . . . -81.5(2) ?
    C17' C16 C24 C28 . . . . -91.5(4) ?
    C17 C16 C24 C28 . . . . 165.4(2) ?
    C15 C16 C24 C28 . . . . 38.36(15) ?
    S1 C16 C24 C28 . . . . -77.82(14) ?
    S1' C16 C24 C28 . . . . 153.18(16) ?
    C28 C24 C25 O1' . . . . 12.4(7) ?
    C16 C24 C25 O1' . . . . -107.2(6) ?
    C28 C24 C25 O1 . . . . -6.7(9) ?
    C16 C24 C25 O1 . . . . -126.3(9) ?
    C28 C24 C25 O2 . . . . -178.4(16) ?
    C16 C24 C25 O2 . . . . 61.9(16) ?
    C28 C24 C25 O2' . . . . -168.1(7) ?
    C16 C24 C25 O2' . . . . 72.3(7) ?
    C25 C24 C28 N3 . . . . -143.07(15) ?
    C16 C24 C28 N3 . . . . -16.71(17) ?
    N3 C29 C30 C35 . . . . 132.1(2) ?
    N3 C29 C30 C31 . . . . -46.3(3) ?
    C35 C30 C31 C32 . . . . 0.1(3) ?
    C29 C30 C31 C32 . . . . 178.6(2) ?
    C30 C31 C32 C33 . . . . 0.2(4) ?
    C31 C32 C33 C34 . . . . -0.3(4) ?
    C32 C33 C34 C35 . . . . -0.1(4) ?
    C31 C30 C35 C34 . . . . -0.5(4) ?
    C29 C30 C35 C34 . . . . -178.9(2) ?
    C33 C34 C35 C30 . . . . 0.5(4) ?
    C7 C14 N1 C13 . . . . -5.0(2) ?
    C15 C14 N1 C13 . . . . 172.37(15) ?
    C12 C13 N1 C14 . . . . -178.80(16) ?
    C8 C13 N1 C14 . . . . -0.4(2) ?
    C14 C7 N2 C8 . . . . -1.6(2) ?
    C6 C7 N2 C8 . . . . 177.39(16) ?
    C9 C8 N2 C7 . . . . 176.33(16) ?
    C13 C8 N2 C7 . . . . -3.8(2) ?
    C30 C29 N3 C15 . . . . 160.74(15) ?
    C30 C29 N3 C28 . . . . -68.4(2) ?
    C1 C15 N3 C29 . . . . -64.6(2) ?
    C14 C15 N3 C29 . . . . 52.8(2) ?
    C16 C15 N3 C29 . . . . 171.26(15) ?
    C1 C15 N3 C28 . . . . 161.98(14) ?
    C14 C15 N3 C28 . . . . -80.61(18) ?
    C16 C15 N3 C28 . . . . 37.89(16) ?
    C24 C28 N3 C29 . . . . -148.29(15) ?
    C24 C28 N3 C15 . . . . -13.75(18) ?
    C18 C23 S1 C16 . . . . -9.81(15) ?
    C22 C23 S1 C16 . . . . 169.01(16) ?
    C17' C23 S1 C16 . . . . -7.5(10) ?
    C17' C16 S1 C23 . . . . 8.5(12) ?
    C17 C16 S1 C23 . . . . 13.5(2) ?
    C24 C16 S1 C23 . . . . -109.24(12) ?
    C15 C16 S1 C23 . . . . 142.47(12) ?
    S1' C16 S1 C23 . . . . 15.10(17) ?
    C23 C18 C17 O3 . . . . -172.3(5) ?
    C19 C18 C17 O3 . . . . 11.1(7) ?
    S1' C18 C17 O3 . . . . 5.5(7) ?
    C23 C18 C17 C16 . . . . 9.5(4) ?
    C19 C18 C17 C16 . . . . -167.1(2) ?
    S1' C18 C17 C16 . . . . -172.7(14) ?
    C17' C16 C17 O3 . . . . 167.2(6) ?
    C24 C16 C17 O3 . . . . -75.7(5) ?
    C15 C16 C17 O3 . . . . 41.2(6) ?
    S1 C16 C17 O3 . . . . 166.0(4) ?
    S1' C16 C17 O3 . . . . -7.3(10) ?
    C17' C16 C17 C18 . . . . -14.5(4) ?
    C24 C16 C17 C18 . . . . 102.5(3) ?
    C15 C16 C17 C18 . . . . -140.5(3) ?
    S1 C16 C17 C18 . . . . -15.7(4) ?
    S1' C16 C17 C18 . . . . 171.0(17) ?
    C23 C18 S1' C16 . . . . 7.8(3) ?
    C19 C18 S1' C16 . . . . -170.09(17) ?
    C17 C18 S1' C16 . . . . 5.2(10) ?
    C17' C16 S1' C18 . . . . -12.4(4) ?
    C17 C16 S1' C18 . . . . -6.8(13) ?
    C24 C16 S1' C18 . . . . 109.36(17) ?
    C15 C16 S1' C18 . . . . -142.32(16) ?
    S1 C16 S1' C18 . . . . -14.1(2) ?
    C18 C23 C17' O3' . . . . 171.1(7) ?
    C22 C23 C17' O3' . . . . -11.3(10) ?
    S1 C23 C17' O3' . . . . -6.8(7) ?
    C18 C23 C17' C16 . . . . -13.0(6) ?
    C22 C23 C17' C16 . . . . 164.7(3) ?
    S1 C23 C17' C16 . . . . 169.1(15) ?
    C17 C16 C17' O3' . . . . -167.1(7) ?
    C24 C16 C17' O3' . . . . 75.2(7) ?
    C15 C16 C17' O3' . . . . -43.2(8) ?
    S1 C16 C17' O3' . . . . 8.1(8) ?
    S1' C16 C17' O3' . . . . -165.9(6) ?
    C17 C16 C17' C23 . . . . 16.8(5) ?
    C24 C16 C17' C23 . . . . -100.9(5) ?
    C15 C16 C17' C23 . . . . 140.7(4) ?
    S1 C16 C17' C23 . . . . -168.0(16) ?
    S1' C16 C17' C23 . . . . 18.0(6) ?
    O1' C25 O2 C26 . . . . -9(3) ?
    O1 C25 O2 C26 . . . . 11(4) ?
    O2' C25 O2 C26 . . . . 65(7) ?
    C24 C25 O2 C26 . . . . -177.7(19) ?
    C25 O2 C26 C27 . . . . -116(3) ?
    O1' C25 O2' C26' . . . . 0.9(16) ?
    O1 C25 O2' C26' . . . . 19.6(17) ?
    O2 C25 O2' C26' . . . . -112(8) ?
    C24 C25 O2' C26' . . . . -178.6(9) ?
    C25 O2' C26' C27' . . . . 179.5(13) ?
loop_
    _geom_hbond_atom_site_label_D
    _geom_hbond_atom_site_label_H
    _geom_hbond_atom_site_label_A
    _geom_hbond_site_symmetry_A
    _geom_hbond_distance_DH
    _geom_hbond_distance_HA
    _geom_hbond_distance_DA
    _geom_hbond_angle_DHA
    C11 H11 O3 3_666 0.93 2.38 3.222(3) 150
    C22 H22 N1 4_575 0.93 2.61 3.523(3) 167
