# Supplementary material for: Crystal structure of ethyl (2S,2′R)-1′-benzyl-3-oxo-3H-di­spiro­[1-benzo­thio­phene-2,3′-pyrrolidine-2′,11′′-indeno[1,2-b]quinoxaline]-4′-carboxyl­ate
Source: Acta Crystallogr E Crystallogr Commun. 2015 Feb 21;71(Pt 3):o195–6. doi: 10.1107/S2056989015003187 (PMC4350717; doi:10.1107/S2056989015003187)
Supplement: Supplementary file 2 [file e-71-0o195-Isup2.hkl]

# 
# h,k,l, Fc-squared, Fo-squared, sigma(Fo-squared) and status flag 
# 
data_I
_shelx_title ' ASP SR 363 in P2(1)/c' 
_shelx_refln_list_code          4 
_shelx_F_calc_maximum      262.16 
_exptl_crystal_F_000      1192.00 
_reflns_d_resolution_high  0.7396 
 
loop_ 
 _symmetry_equiv_pos_as_xyz 
 'x, y, z' 
 '-x, y+1/2, -z+1/2' 
 '-x, -y, -z' 
 'x, -y-1/2, z-1/2' 
 
_cell_length_a    11.3893 
_cell_length_b    15.1181 
_cell_length_c    16.7136 
_cell_angle_alpha  90.000 
_cell_angle_beta  100.766 
_cell_angle_gamma  90.000 
 
_shelx_F_squared_multiplier     1.000 
 
loop_ 
 _refln_index_h 
 _refln_index_k 
 _refln_index_l 
 _refln_F_squared_calc 
 _refln_F_squared_meas 
 _refln_F_squared_sigma 
 _refln_observed_status 
   2   0   0      572.09      537.00     21.04 o 
   3   0   0        3.52       10.22      1.43 o 
   4   0   0     4729.65     4215.83     73.19 o 
   5   0   0      763.93      759.45     14.05 o 
   6   0   0      129.56      138.33      4.01 o 
   7   0   0     1524.02     1578.46     26.09 o 
   8   0   0      962.71     1036.74     24.00 o 
   9   0   0     1034.37     1078.22     25.87 o 
  11   0   0        1.12        3.96      7.26 o 
  12   0   0        3.10       12.54     11.22 o 
  13   0   0        7.07       19.14     13.20 o 
  14   0   0        0.18       15.84     15.84 o 
  15   0   0        0.38       16.50     17.82 o 
   2   1   0     3160.64     2912.80     65.73 o 
   3   1   0     1067.12     1025.01     12.78 o 
   4   1   0     2397.68     2245.26     23.09 o 
   5   1   0      460.39      490.53      6.48 o 
   6   1   0     2194.12     2144.25     24.49 o 
   7   1   0       87.72       94.31      2.86 o 
   8   1   0      640.09      641.60     11.92 o 
   9   1   0       26.60       16.76      5.58 o 
  10   1   0       73.50       38.23     17.05 o 
  11   1   0       43.82       33.66     13.84 o 
  12   1   0        0.38        7.22      7.22 o 
  13   1   0        4.82       20.74      9.09 o 
  14   1   0        6.62       25.21     11.64 o 
  15   1   0        0.58       18.55     17.16 o 
   0   2   0      317.44      385.38     10.56 o 
   1   2   0     3815.52     3527.66    100.64 o 
   2   2   0      377.24      388.86      6.41 o 
   3   2   0     1330.75     1235.67     14.61 o 
   4   2   0     6752.55     6630.00     83.50 o 
   5   2   0      117.71      126.77      3.21 o 
   6   2   0        6.99        4.79      1.38 o 
   7   2   0      639.66      593.23      8.55 o 
   8   2   0      109.35       92.10      4.05 o 
  11   2   0      133.40       37.33     13.53 o 
  12   2   0        0.21        1.78      3.94 o 
  13   2   0        3.53       17.77      9.24 o 
  14   2   0       16.78       32.98     12.36 o 
   1   3   0     6266.37     6271.39    139.24 o 
   2   3   0    13668.77    13320.40    260.29 o 
   3   3   0      430.24      499.03      8.57 o 
   4   3   0     1421.98     1379.00     18.67 o 
   5   3   0        5.83        8.70      2.46 o 
   6   3   0      470.77      472.66      7.54 o 
   7   3   0      125.90      128.44      3.74 o 
   8   3   0      592.69      616.83     10.23 o 
  11   3   0       33.74       25.29      5.05 o 
  12   3   0        0.67        3.51      4.26 o 
  13   3   0       23.43       36.00      7.28 o 
  14   3   0       27.30       25.69     12.02 o 
   0   4   0      628.42      584.75     12.67 o 
   1   4   0     2494.55     2358.65     41.05 o 
   2   4   0     2225.77     2169.43     42.38 o 
   4   4   0      686.63      667.78     11.53 o 
   5   4   0      164.47      258.44      5.71 o 
   6   4   0      437.73      391.89      7.90 o 
   7   4   0        7.01       11.08      2.93 o 
   8   4   0       36.07       31.73      2.68 o 
   9   4   0      357.78      367.94     12.05 o 
  10   4   0      318.98      132.91     24.02 o 
  11   4   0      106.55      101.79     12.25 o 
  12   4   0       25.32       19.31      5.67 o 
  13   4   0        0.86       13.28      5.84 o 
  14   4   0       44.55       52.93      8.81 o 
   1   5   0     1057.39     1054.66     19.79 o 
   2   5   0       52.82       52.15      2.22 o 
   3   5   0     1097.44     1147.47     17.72 o 
   5   5   0      738.34      776.76     12.41 o 
   6   5   0     1398.78     1395.71     20.23 o 
   7   5   0        5.17        7.11      1.97 o 
   8   5   0      792.46      767.86     12.56 o 
   9   5   0      288.19      249.66     18.15 o 
  10   5   0       27.12       23.58      5.72 o 
  11   5   0      438.86      425.73     16.49 o 
  12   5   0       21.63       22.65      5.09 o 
  13   5   0      105.82      120.85     10.53 o 
  14   5   0       27.33       40.87     16.03 o 
   0   6   0     7895.01     7639.62    137.82 o 
   1   6   0       78.88       98.73      6.63 o 
   2   6   0      197.44      115.48      7.92 o 
   3   6   0        4.16        9.69      2.03 o 
   6   6   0     1077.76     1088.87     17.02 o 
   7   6   0      931.23      930.99     16.00 o 
   8   6   0      175.64      163.72      6.34 o 
   9   6   0       45.78       32.74      8.88 o 
  10   6   0      343.36      338.58     11.60 o 
  11   6   0       48.37       52.00      6.15 o 
  12   6   0        5.01       10.08      6.57 o 
  13   6   0        1.15       11.55      9.25 o 
  14   6   0        0.01        2.58      6.20 o 
   1   7   0     1796.78     1821.30     28.63 o 
   2   7   0     1678.45     1823.72     29.00 o 
   3   7   0       28.89       46.09      4.50 o 
   4   7   0      825.07      866.81     12.96 o 
   5   7   0        1.23        5.46      1.70 o 
   6   7   0      558.15      531.01     10.35 o 
   7   7   0      263.08      252.54      7.00 o 
   8   7   0        1.55        3.53      2.00 o 
   9   7   0      191.27      191.67      6.34 o 
  10   7   0       69.76       70.87      8.01 o 
  11   7   0       20.78       24.67      5.06 o 
  12   7   0       91.73       99.69      8.08 o 
  13   7   0        0.24       12.94      5.33 o 
  14   7   0        4.48        1.67      6.66 o 
   0   8   0      388.19      383.40     14.52 o 
   1   8   0      535.62      527.04     11.30 o 
   2   8   0       76.57      109.18      4.62 o 
   3   8   0       88.02      104.32      3.74 o 
   4   8   0       56.25       41.07      3.54 o 
   5   8   0      258.11      295.37      8.04 o 
   6   8   0       19.40       18.81      2.85 o 
   7   8   0        5.02        8.31      3.02 o 
   8   8   0       20.89       26.08      2.86 o 
   9   8   0      142.93      118.72      8.46 o 
  10   8   0      103.08       93.63      6.01 o 
  11   8   0       83.81       94.87      6.43 o 
  12   8   0       45.34       55.14      8.57 o 
  13   8   0       25.07       34.88      6.93 o 
   1   9   0       36.04       24.22      3.22 o 
   2   9   0      266.60      278.57      8.38 o 
   3   9   0       48.57       50.75      2.80 o 
   4   9   0        0.61        2.18      1.45 o 
   5   9   0       17.61       12.62      2.35 o 
   6   9   0      131.52      120.61      8.10 o 
   7   9   0        6.24        9.55      2.34 o 
   8   9   0        2.89        8.97      2.63 o 
   9   9   0        3.31        3.43      3.76 o 
  10   9   0       46.60       54.78      5.29 o 
  11   9   0       11.42       19.07      7.19 o 
  12   9   0       39.44       47.05      6.69 o 
  13   9   0       16.41       17.96      7.28 o 
   0  10   0       49.84       36.29      5.28 o 
   1  10   0      840.06      836.93     16.86 o 
   2  10   0       35.38       41.40      3.62 o 
   3  10   0      217.04      200.34      5.42 o 
   4  10   0       23.25       22.07      2.43 o 
   5  10   0      570.30      544.52     11.37 o 
   6  10   0       25.18       34.76      3.59 o 
   7  10   0      173.81      157.77      5.28 o 
   8  10   0       64.97       62.74      5.01 o 
   9  10   0      319.07      301.59      8.80 o 
  10  10   0       81.46       87.46      8.20 o 
  11  10   0        1.85        1.16      3.96 o 
  12  10   0        0.56        1.32      5.60 o 
  13  10   0       34.65       40.25      9.38 o 
   1  11   0       84.99       80.36      5.35 o 
   2  11   0       27.70       34.25      3.81 o 
   3  11   0        0.39       -0.99      1.90 o 
   4  11   0       26.38       44.45      3.77 o 
   5  11   0       23.69       25.26      4.33 o 
   6  11   0       38.94       33.68      4.29 o 
   7  11   0      167.36      190.13      8.45 o 
   8  11   0       22.35       13.19      3.05 o 
   9  11   0        5.51        3.95      2.75 o 
  10  11   0       50.81       63.22      7.05 o 
  11  11   0       63.69       84.35      7.27 o 
  12  11   0        6.52       13.32      6.31 o 
   0  12   0       56.23       44.87      6.60 o 
   1  12   0      173.66      181.85     11.44 o 
   2  12   0       32.15       32.37      3.54 o 
   3  12   0      443.84      450.91     10.67 o 
   4  12   0      168.35      168.58      7.82 o 
   5  12   0        6.21        6.78      2.80 o 
   6  12   0      145.50      126.10      6.46 o 
   7  12   0        4.16        6.15      2.87 o 
   8  12   0      145.41      154.47      6.52 o 
   9  12   0       14.03       15.29      3.46 o 
  10  12   0       34.85       33.57      6.64 o 
  11  12   0       68.49       85.87      7.53 o 
  12  12   0       12.23       20.53      6.96 o 
   1  13   0      825.62      766.27     15.59 o 
   2  13   0      270.41      252.94      8.66 o 
   3  13   0      135.98      144.24      6.96 o 
   4  13   0      238.20      236.17      7.70 o 
   5  13   0       20.10       25.88      3.76 o 
   6  13   0      190.75      146.53      7.72 o 
   7  13   0       27.54       20.17      3.78 o 
   8  13   0       13.20        8.76      3.04 o 
   9  13   0        0.28       -0.85      3.04 o 
  10  13   0        3.36        5.20      4.49 o 
  11  13   0       34.59       40.09      8.43 o 
   0  14   0      731.56      693.79     21.39 o 
   1  14   0      269.07      261.60      9.43 o 
   2  14   0       37.52       41.96      4.40 o 
   3  14   0     1361.57     1270.18     23.37 o 
   4  14   0       10.73        5.90      3.04 o 
   5  14   0       15.45       11.15      3.21 o 
   6  14   0      298.32      293.24      9.58 o 
   7  14   0        3.48        3.07      3.20 o 
   8  14   0       31.37       29.70      4.23 o 
   9  14   0       18.68       15.81      4.46 o 
  10  14   0        5.49        5.40      5.25 o 
   1  15   0       18.36       23.27      4.14 o 
   2  15   0      722.87      672.64     18.71 o 
   3  15   0        7.20       12.42      3.52 o 
   4  15   0        0.01       -0.49      2.91 o 
   5  15   0       10.12        7.99      3.34 o 
   6  15   0        2.05        3.67      3.41 o 
   7  15   0       60.81       59.54      5.64 o 
   8  15   0        0.44        9.68      4.97 o 
   9  15   0        3.60        2.29      5.21 o 
  10  15   0        8.29        9.64      5.88 o 
   0  16   0      418.07      412.15     18.48 o 
   1  16   0       24.30       16.27      6.01 o 
   2  16   0        0.01       -3.47      3.47 o 
   3  16   0      129.62      119.64      6.81 o 
   4  16   0        6.76        5.73      3.34 o 
   5  16   0        7.35       12.24      3.70 o 
   6  16   0        0.02       -0.59      3.41 o 
   7  16   0       63.89       54.37      5.82 o 
   8  16   0        0.30       -2.59      3.39 o 
   9  16   0        0.14        0.81      5.06 o 
   1  17   0       32.62       38.46      5.95 o 
   2  17   0        6.36       -3.45      3.86 o 
   3  17   0        0.29       -2.97      2.97 o 
   4  17   0       16.89       13.16      4.07 o 
   5  17   0        5.39        6.83      4.19 o 
   6  17   0       19.95       13.38      4.47 o 
   7  17   0        0.06        0.08      4.48 o 
   8  17   0        0.27        6.09      4.18 o 
   0  18   0      135.21      141.22     15.18 o 
   1  18   0        2.44        9.01      4.62 o 
   2  18   0       23.15       19.76      5.23 o 
   3  18   0        2.87       -0.21      3.61 o 
   4  18   0        2.64       -0.84      3.56 o 
   5  18   0       25.41       25.48      5.14 o 
   6  18   0        2.87        1.00      4.29 o 
   1  19   0       99.24      142.82     11.43 o 
   2  19   0       43.06       36.54      6.52 o 
   3  19   0        0.91       -1.63      3.81 o 
   4  19   0       11.94        7.61      4.48 o 
   5  19   0       12.91       10.23      5.62 o 
   0  20   0        9.05       29.70     10.56 o 
   1  20   0       20.71       29.50      7.47 o 
   2  20   0        3.95       -2.67      5.82 o 
 -15   1   1        7.74       34.66     12.57 o 
 -14   1   1       27.56       30.08      9.96 o 
 -13   1   1       85.38       41.37     10.14 o 
 -12   1   1      136.72       24.34      8.36 o 
  -9   1   1       41.71       46.21      6.54 o 
  -7   1   1      992.93     1049.37     14.39 o 
  -6   1   1       12.65       15.03      1.76 o 
  -5   1   1        6.97        4.42      0.79 o 
  -4   1   1       15.62       11.47      1.43 o 
  -3   1   1     4684.34     4620.95     46.28 o 
  -2   1   1     6290.74     6033.80     68.56 o 
  -1   1   1     4738.60     4680.41     53.75 o 
   0   1   1     5698.35     5491.06     70.66 o 
   1   1   1     1639.95     1579.16     15.73 o 
   2   1   1     8068.03     8109.12     87.41 o 
   3   1   1    10805.31    10375.21     91.81 o 
   4   1   1      260.29      278.69      6.30 o 
   5   1   1     1253.85     1205.50     23.10 o 
   6   1   1      744.29      786.68      8.98 o 
   7   1   1       34.91       35.72      2.49 o 
   8   1   1       66.70       61.25      7.36 o 
   9   1   1      310.69      319.86     15.97 o 
  10   1   1        6.41        3.23      4.38 o 
  11   1   1      319.06      217.54     18.65 o 
  12   1   1       44.74       59.42     13.29 o 
  13   1   1       39.81       57.70     13.71 o 
  14   1   1       27.37       35.30     14.00 o 
 -15   2   1        0.44       10.93     10.70 o 
 -14   2   1        4.14       26.40      9.77 o 
 -13   2   1        4.23       11.47      7.22 o 
 -12   2   1       13.30        7.22      4.64 o 
 -11   2   1       96.89      104.61     12.21 o 
 -10   2   1       92.82       92.66      7.60 o 
  -9   2   1        2.71       -0.02      2.48 o 
  -8   2   1      149.82      146.94      4.89 o 
  -7   2   1      151.96      176.08      4.72 o 
  -6   2   1      525.78      533.37      7.54 o 
  -5   2   1      929.62      966.10     11.46 o 
  -4   2   1      528.66      554.13      6.57 o 
  -3   2   1        5.20        5.86      0.74 o 
  -2   2   1    17944.77    16823.59    296.02 o 
  -1   2   1      102.92      111.16      2.00 o 
   0   2   1     6803.68     6451.29     95.19 o 
   1   2   1      465.49      488.57      6.32 o 
   2   2   1    10107.92     9572.27     88.18 o 
   3   2   1     3392.67     3254.36     33.09 o 
   4   2   1     1646.37     1583.27     17.12 o 
   5   2   1       36.12       36.18      1.69 o 
   6   2   1        3.28        2.80      1.10 o 
   7   2   1      299.01      286.29      6.19 o 
   8   2   1       46.00       47.49      2.76 o 
   9   2   1       24.71       18.23      6.24 o 
  10   2   1      339.79      324.00     13.24 o 
  11   2   1       29.55       31.27      6.59 o 
  12   2   1        1.50       10.26      4.99 o 
  13   2   1       17.35       31.82     12.36 o 
  14   2   1        0.43        4.62     11.67 o 
 -14   3   1        7.94       18.02      8.66 o 
 -13   3   1       22.85       24.54      5.91 o 
 -12   3   1       48.87       38.07     15.35 o 
 -11   3   1        1.60        3.63      3.40 o 
 -10   3   1       23.59       18.04     10.06 o 
  -9   3   1        5.22        2.95      2.33 o 
  -8   3   1       69.66       48.58     22.44 o 
  -7   3   1       48.13       56.19      2.41 o 
  -6   3   1        3.58        3.63      1.31 o 
  -5   3   1      196.12      189.22      5.01 o 
  -4   3   1     1291.01     1295.57     14.70 o 
  -3   3   1      339.96      346.42      6.07 o 
  -2   3   1     2520.89     2356.17     34.17 o 
  -1   3   1     6849.43     6437.42    106.87 o 
   0   3   1    11748.86    11132.98    192.84 o 
   1   3   1     1477.05     1465.07     19.64 o 
   2   3   1     1899.60     1852.73     20.52 o 
   3   3   1      560.74      538.88      9.46 o 
   4   3   1        0.85       -0.05      1.05 o 
   5   3   1        9.72       12.55      3.66 o 
   6   3   1     1497.85     1448.43     18.19 o 
   7   3   1     1819.02     1903.00     23.47 o 
   8   3   1      282.21      321.08      7.63 o 
   9   3   1       21.52       20.68      6.23 o 
  10   3   1       35.45       32.71      4.88 o 
  11   3   1       14.30       16.80      4.34 o 
  12   3   1        0.21        6.30      5.36 o 
  13   3   1       34.39       42.21      7.78 o 
  14   3   1        0.12        6.94     12.57 o 
 -14   4   1        0.24       14.33     12.02 o 
 -13   4   1       15.16        9.67      5.07 o 
 -12   4   1       57.45       44.93     10.88 o 
 -11   4   1      163.74      172.90     13.20 o 
  -8   4   1       18.97       20.96      2.85 o 
  -7   4   1     1164.11     1266.22     17.09 o 
  -6   4   1      413.25      502.33      8.38 o 
  -5   4   1      355.13      329.86      8.29 o 
  -4   4   1       34.66       32.11      1.42 o 
  -3   4   1       71.74       63.07      3.96 o 
   0   4   1     2266.30     2105.82     39.06 o 
   2   4   1      362.29      361.54      5.18 o 
   3   4   1        6.19        8.02      1.31 o 
   4   4   1     1483.41     1485.73     20.37 o 
   5   4   1      154.29      128.01      8.86 o 
   6   4   1        4.99        7.29      1.87 o 
   7   4   1        0.28        0.91      1.60 o 
   8   4   1        8.56        5.19      2.72 o 
   9   4   1      284.21      278.09      9.58 o 
  10   4   1      119.97      119.55     10.28 o 
  11   4   1       27.22       25.24      4.96 o 
  12   4   1        0.35        4.77      9.37 o 
  13   4   1       30.28       42.42      7.66 o 
  14   4   1        4.84        1.65      6.66 o 
 -14   5   1       25.19       35.56      9.66 o 
 -13   5   1        0.55        7.15      7.49 o 
 -12   5   1        0.00        2.10      4.67 o 
 -11   5   1       17.04       16.63      4.35 o 
 -10   5   1      115.47      139.90     15.18 o 
  -9   5   1      119.93      139.23      8.88 o 
  -8   5   1      131.61      129.54      4.68 o 
  -7   5   1      268.42      268.97      6.19 o 
  -6   5   1      223.03      245.60      6.48 o 
  -5   5   1      550.24      584.12      9.13 o 
  -4   5   1       99.64       96.37      2.56 o 
  -3   5   1      126.35      135.19      5.28 o 
  -2   5   1     4798.31     4683.94     75.63 o 
   0   5   1     2210.35     2108.99     31.45 o 
   1   5   1     1135.36     1256.37     17.72 o 
   2   5   1     4785.63     4769.23    110.02 o 
   3   5   1      127.69      141.98      5.88 o 
   4   5   1      721.22      672.56     12.25 o 
   5   5   1     1616.96     1535.95     21.66 o 
   6   5   1      282.95      262.04      6.63 o 
   7   5   1      274.89      238.56      6.60 o 
   8   5   1      106.91       35.16      9.29 o 
   9   5   1       50.93       43.86      4.79 o 
  10   5   1        5.53        3.14      3.75 o 
  11   5   1       90.81       88.67      7.23 o 
  12   5   1        6.18       10.58      4.78 o 
  13   5   1       27.22       41.48      8.14 o 
  14   5   1        0.00       -0.43      6.31 o 
 -14   6   1       12.70       25.98     10.83 o 
 -13   6   1       66.49       74.87      9.11 o 
 -12   6   1       34.40       34.61      5.55 o 
 -11   6   1       11.60        9.00      3.91 o 
 -10   6   1        7.76        7.10      2.98 o 
  -9   6   1      141.14      145.53      9.88 o 
  -8   6   1      162.63      186.86      5.57 o 
  -7   6   1      500.77      516.69     12.19 o 
  -6   6   1      199.65      185.79      4.96 o 
  -5   6   1      796.75      788.09     11.64 o 
  -4   6   1     1396.77     1484.05     39.22 o 
  -3   6   1      166.59      169.31      6.48 o 
  -1   6   1        0.26        0.00      1.40 o 
   0   6   1      640.18      594.31     10.89 o 
   1   6   1      354.51      352.26      7.01 o 
   2   6   1     1875.67     1854.93     25.64 o 
   3   6   1      287.28      307.34      5.14 o 
   4   6   1       40.05       44.96      3.37 o 
   5   6   1      358.17      412.88     10.99 o 
   6   6   1      963.80     1023.74     16.39 o 
   7   6   1       45.86       48.76      5.80 o 
   8   6   1      317.77      304.12      8.09 o 
   9   6   1      136.07      129.46      5.78 o 
  10   6   1        1.53        2.62      4.75 o 
  11   6   1       93.06      100.14      6.40 o 
  12   6   1        1.41        3.49      4.49 o 
  13   6   1       15.91        7.96      6.16 o 
  14   6   1        6.33        9.67      8.81 o 
 -14   7   1       47.28       71.62      9.34 o 
 -13   7   1        9.51       20.11      9.91 o 
 -12   7   1       64.72       64.60      8.38 o 
 -11   7   1      423.74      419.38     17.42 o 
 -10   7   1        0.29        4.19      2.79 o 
  -9   7   1        0.20       -0.16      2.47 o 
  -8   7   1      221.37      230.46      8.95 o 
  -7   7   1       19.21       19.18      3.04 o 
  -6   7   1       81.58       85.26      3.95 o 
  -5   7   1       69.10       79.42      3.62 o 
  -4   7   1       74.71       76.33      4.92 o 
  -3   7   1       99.53      128.91      4.57 o 
  -2   7   1      365.46      383.46      9.02 o 
  -1   7   1     3150.76     3102.94     55.43 o 
   0   7   1      101.15       94.23      3.41 o 
   1   7   1      162.50      146.01      4.44 o 
   2   7   1     1011.74     1064.99     16.33 o 
   3   7   1      600.30      651.81     14.14 o 
   4   7   1       50.30       83.21      2.77 o 
   5   7   1        9.65       11.79      2.26 o 
   6   7   1      713.46      692.79     31.69 o 
   7   7   1        4.70        4.34      2.11 o 
   8   7   1       28.46       32.14      3.93 o 
   9   7   1       28.39       36.01      3.33 o 
  10   7   1       35.19       29.34      4.29 o 
  11   7   1       54.11       64.36      5.58 o 
  12   7   1       23.40       24.42      5.91 o 
  13   7   1        1.36        3.50      6.23 o 
 -13   8   1      109.59      131.46      9.72 o 
 -12   8   1       35.25       45.40      9.14 o 
 -11   8   1       43.91       50.30      6.04 o 
 -10   8   1        3.76        7.63      3.08 o 
  -9   8   1      128.30      143.89      7.52 o 
  -8   8   1        2.23        0.97      1.92 o 
  -7   8   1      299.79      309.77      7.96 o 
  -6   8   1        3.01        3.64      1.78 o 
  -5   8   1      237.99      237.04      6.40 o 
  -4   8   1       23.66       29.89      3.29 o 
  -3   8   1      288.11      342.22      7.56 o 
  -2   8   1       18.50       37.93      2.80 o 
  -1   8   1     3123.19     3407.10     67.66 o 
   0   8   1      788.46      809.09     13.36 o 
   1   8   1       17.96       20.61      2.27 o 
   2   8   1      215.41      192.57      5.56 o 
   3   8   1        4.84       17.25      1.88 o 
   4   8   1       55.63       60.55      4.60 o 
   5   8   1     1241.95     1279.59     23.37 o 
   6   8   1      327.78      301.09      8.06 o 
   7   8   1      360.90      361.59      7.95 o 
   8   8   1      112.44      112.23      6.45 o 
   9   8   1      179.94      171.93      5.82 o 
  10   8   1       10.57        7.66      5.29 o 
  11   8   1        5.16        3.68      3.74 o 
  12   8   1       14.78       22.79      5.90 o 
  13   8   1       42.46       49.10      8.01 o 
 -13   9   1       14.74       16.80      5.68 o 
 -12   9   1        0.00        9.85     12.61 o 
 -11   9   1        2.15        4.76      6.61 o 
 -10   9   1        2.66        5.90      5.08 o 
  -9   9   1       71.46       71.65      9.93 o 
  -8   9   1      335.07      307.76      7.91 o 
  -7   9   1       53.92       61.01      3.77 o 
  -6   9   1       52.53       39.83      5.26 o 
  -5   9   1      123.56      127.99      4.89 o 
  -4   9   1       88.22       71.80      3.62 o 
  -3   9   1        7.06        8.48      3.14 o 
  -2   9   1     2473.69     2588.20     63.64 o 
  -1   9   1      787.34      841.51     14.17 o 
   0   9   1      120.81      129.51      5.17 o 
   1   9   1       63.48       74.11      3.76 o 
   2   9   1      211.36      204.91      6.07 o 
   3   9   1       74.34       63.95      3.16 o 
   4   9   1       69.88       84.19      3.58 o 
   5   9   1      905.40      946.36     19.07 o 
   6   9   1       45.29       40.06      3.52 o 
   7   9   1       65.72       78.00      4.13 o 
   8   9   1      176.56      183.55      6.64 o 
   9   9   1       68.32       82.43      4.41 o 
  10   9   1      144.00      135.79      7.25 o 
  11   9   1       60.84       73.12      6.62 o 
  12   9   1        0.01       -1.46      4.94 o 
  13   9   1       19.13       23.23      7.48 o 
 -13  10   1        0.79        7.18      5.96 o 
 -12  10   1       79.83       85.40      8.81 o 
 -11  10   1        6.90       11.15      5.34 o 
 -10  10   1       38.06       41.69      7.27 o 
  -9  10   1       54.22       62.57      6.76 o 
  -8  10   1        0.02        0.69      2.85 o 
  -7  10   1        7.72        6.04      2.43 o 
  -6  10   1       97.27      100.82      4.95 o 
  -5  10   1     1332.27     1296.33     20.38 o 
  -4  10   1       63.89       65.54      4.40 o 
  -3  10   1        7.15        1.55      2.67 o 
  -2  10   1      518.83      483.29     10.20 o 
  -1  10   1      171.47      166.37      5.62 o 
   0  10   1       75.86       55.37      4.19 o 
   1  10   1      541.20      537.09     12.21 o 
   2  10   1       66.55       63.87      3.92 o 
   3  10   1      191.23      175.56      5.30 o 
   4  10   1        5.05        6.22      3.43 o 
   5  10   1      940.38      928.32     16.35 o 
   6  10   1      639.19      634.31     13.27 o 
   7  10   1        4.33        7.16      2.82 o 
   8  10   1      157.02      159.92      9.26 o 
   9  10   1      115.23       99.38      5.65 o 
  10  10   1       10.44       15.79      4.57 o 
  11  10   1       43.53       41.11      6.04 o 
  12  10   1        0.71       -0.63      4.51 o 
 -12  11   1        3.45        3.31      8.09 o 
 -11  11   1      206.61      242.95     11.38 o 
 -10  11   1       61.78       58.73      7.31 o 
  -9  11   1       26.63       28.59      5.02 o 
  -8  11   1       17.74       17.19      3.22 o 
  -7  11   1       46.82       42.06      3.69 o 
  -6  11   1      128.57      151.39      6.26 o 
  -5  11   1      186.91      211.71      8.67 o 
  -4  11   1      338.62      344.81      8.60 o 
  -3  11   1      130.25      123.30      6.45 o 
  -2  11   1        7.23        7.42      2.39 o 
  -1  11   1      221.21      227.93      7.24 o 
   0  11   1       51.11       64.32      5.83 o 
   1  11   1      205.25      216.23      8.66 o 
   2  11   1      166.65      172.79      6.50 o 
   3  11   1     1042.37      995.77     15.34 o 
   4  11   1     1165.82     1020.94     17.70 o 
   5  11   1        9.95       21.51      4.57 o 
   6  11   1        2.91        6.57      2.82 o 
   7  11   1      101.02       98.02      5.66 o 
   8  11   1      130.50      123.41      5.90 o 
   9  11   1       40.21       41.45      4.03 o 
  10  11   1        6.86        0.76      4.04 o 
  11  11   1       33.66       31.55      5.85 o 
  12  11   1       32.36       36.36      6.45 o 
 -12  12   1       54.49       53.71      9.15 o 
 -11  12   1       38.74       51.59      6.77 o 
 -10  12   1       54.42       71.96      7.25 o 
  -9  12   1       85.66       86.53      7.24 o 
  -8  12   1        2.56        3.86      2.71 o 
  -7  12   1        3.32        0.78      2.64 o 
  -6  12   1      260.23      262.30      8.20 o 
  -5  12   1     1327.84     1299.24     21.55 o 
  -4  12   1      455.83      510.59     11.48 o 
  -3  12   1     2007.47     1980.15     29.11 o 
  -2  12   1        9.57        3.39      2.70 o 
  -1  12   1       92.06       86.61      5.30 o 
   0  12   1       12.50        1.18      2.68 o 
   1  12   1        3.71        7.48      2.93 o 
   2  12   1      573.07      541.65     15.43 o 
   3  12   1       75.03       93.61      5.18 o 
   4  12   1      115.65       95.77      5.46 o 
   5  12   1       24.24       25.53      3.76 o 
   6  12   1      204.57      201.51      7.63 o 
   7  12   1       92.04       79.39      6.95 o 
   8  12   1        3.79        8.29      2.95 o 
   9  12   1       63.52       58.40      4.69 o 
  10  12   1      262.73      298.85     11.85 o 
  11  12   1        2.27        2.79      4.66 o 
 -11  13   1       48.14       69.80      8.68 o 
 -10  13   1        3.30        6.43      4.62 o 
  -9  13   1       12.09       19.62      5.19 o 
  -8  13   1       57.47       63.60      4.92 o 
  -7  13   1       26.39       36.25      4.28 o 
  -6  13   1      311.89      301.49      9.19 o 
  -5  13   1      138.40      132.88      6.32 o 
  -4  13   1      824.47      768.98     15.28 o 
  -3  13   1        1.47       36.94      3.90 o 
  -2  13   1     1308.62     1233.79     22.03 o 
  -1  13   1     2425.04     2280.18     39.39 o 
   0  13   1       98.09       83.75      5.69 o 
   1  13   1       71.10       74.04      5.40 o 
   2  13   1      147.48      140.32      7.09 o 
   3  13   1      368.82      340.15      9.57 o 
   4  13   1      106.67      123.44      8.58 o 
   5  13   1        4.93        1.96      3.05 o 
   6  13   1       27.25       24.81      4.01 o 
   7  13   1        8.74        3.61      3.00 o 
   8  13   1        0.92        0.46      2.71 o 
   9  13   1       19.15       30.20      4.21 o 
  10  13   1       11.34        6.75      4.80 o 
  11  13   1       71.55       79.30      7.88 o 
 -10  14   1       25.53       24.92      6.01 o 
  -9  14   1       32.21       27.33      5.82 o 
  -8  14   1       72.13       74.00      5.37 o 
  -7  14   1      115.19      125.12      6.66 o 
  -6  14   1       36.50       40.30      4.47 o 
  -5  14   1      251.09      265.76      8.92 o 
  -4  14   1        0.66        2.03      2.97 o 
  -3  14   1       10.98       21.38      3.71 o 
  -2  14   1      188.63      195.86      7.76 o 
  -1  14   1        0.01        3.55      3.38 o 
   0  14   1      431.78      413.76     12.68 o 
   1  14   1      749.26      707.26     17.13 o 
   2  14   1       13.78       13.93      4.95 o 
   3  14   1       85.40       79.18      5.79 o 
   4  14   1       20.34       20.65      4.01 o 
   5  14   1      371.31      384.57     11.58 o 
   6  14   1       17.27       15.01      3.51 o 
   7  14   1       33.57       29.76      4.47 o 
   8  14   1       16.95       26.50      4.11 o 
   9  14   1        0.64       -2.78      3.15 o 
  10  14   1        6.61        8.98      5.14 o 
 -10  15   1      134.03      162.79     10.93 o 
  -9  15   1       11.84       16.81      5.76 o 
  -8  15   1       19.61       22.32      4.20 o 
  -7  15   1        0.54        3.18      3.43 o 
  -6  15   1       28.54       41.40      4.69 o 
  -5  15   1       59.75       59.71      5.10 o 
  -4  15   1       34.11       25.05      3.99 o 
  -3  15   1       31.73       25.99      4.02 o 
  -2  15   1        4.49        5.11      3.53 o 
  -1  15   1      139.06      143.54      7.16 o 
   0  15   1       43.22       37.64      4.48 o 
   1  15   1      133.15      134.35      7.66 o 
   2  15   1       41.88       39.61      6.07 o 
   3  15   1      366.39      370.29     12.57 o 
   4  15   1       10.18       10.59      3.44 o 
   5  15   1      107.99      105.99      6.15 o 
   6  15   1      163.03      157.41      7.17 o 
   7  15   1        2.00        7.20      4.16 o 
   8  15   1      135.53      115.14      6.42 o 
   9  15   1       27.29       29.19      4.58 o 
  -9  16   1      108.71      134.36     10.39 o 
  -8  16   1        1.97        4.38      3.72 o 
  -7  16   1       13.26       15.98      4.95 o 
  -6  16   1        9.14       14.41      4.13 o 
  -5  16   1       37.93       44.35      5.13 o 
  -4  16   1        0.18       -0.72      3.07 o 
  -3  16   1       33.56       31.42      4.47 o 
  -2  16   1      323.65      314.78     11.99 o 
  -1  16   1       47.81       46.46      5.08 o 
   0  16   1      133.91      134.15      8.29 o 
   1  16   1      144.14      166.40      9.04 o 
   2  16   1      209.21      184.32      9.66 o 
   3  16   1        3.32       -0.52      3.10 o 
   4  16   1       69.54       67.98      5.69 o 
   5  16   1       70.76       70.22      5.66 o 
   6  16   1       32.09       37.14      7.12 o 
   7  16   1       35.17       38.40      5.13 o 
   8  16   1        0.09        1.17      3.65 o 
   9  16   1      170.63      194.94     16.89 o 
  -8  17   1        0.72        8.11      4.75 o 
  -7  17   1        6.87       14.87      4.37 o 
  -6  17   1        2.40        3.98      3.87 o 
  -5  17   1        6.86       10.00      4.07 o 
  -4  17   1        8.43       12.35      4.12 o 
  -3  17   1       17.01       16.61      5.43 o 
  -2  17   1       20.69       22.35      5.17 o 
  -1  17   1      268.51      260.83     11.43 o 
   0  17   1       17.38       24.49      4.74 o 
   1  17   1       90.84       91.16      7.57 o 
   2  17   1        1.01        0.10      3.87 o 
   3  17   1      139.88      145.97      8.76 o 
   4  17   1       79.56       78.50      7.90 o 
   5  17   1       24.80       27.70      5.00 o 
   6  17   1        0.86       -3.41      3.41 o 
   7  17   1       48.58       53.22      5.89 o 
   8  17   1      259.59      289.04     34.32 o 
  -6  18   1       68.48      100.15     11.33 o 
  -5  18   1        2.30        2.74      4.00 o 
  -4  18   1       14.59        7.30      4.30 o 
  -3  18   1       19.46       22.76      4.74 o 
  -2  18   1      151.25      143.30      9.59 o 
  -1  18   1       97.96      111.75      8.42 o 
   0  18   1       59.93       55.06      7.93 o 
   1  18   1        6.59       10.59      5.76 o 
   2  18   1       16.33       15.40      5.34 o 
   3  18   1       26.00       21.79      4.80 o 
   4  18   1      105.11      110.66      7.37 o 
   5  18   1       29.55       40.22      7.13 o 
   6  18   1        3.26        4.73      4.20 o 
  -5  19   1       40.84       58.01      6.38 o 
  -4  19   1       13.57       15.90      4.85 o 
  -3  19   1       42.37       42.94      5.85 o 
  -2  19   1       14.44       11.89      5.36 o 
  -1  19   1       84.84       90.74     10.23 o 
   0  19   1        6.16       13.86      6.29 o 
   1  19   1       61.42       62.68      9.57 o 
   2  19   1        0.18        0.29      4.57 o 
   3  19   1       19.78       11.34      4.57 o 
   4  19   1        0.08        0.79      4.05 o 
   5  19   1        6.91        5.94      8.58 o 
  -2  20   1       69.33       93.51     10.23 o 
  -1  20   1        1.12        3.25      5.82 o 
   0  20   1       42.11       53.62      8.87 o 
   1  20   1       79.02      103.26     10.49 o 
   2  20   1       22.47       22.52      7.13 o 
 -15   0   2       33.78       29.04     14.52 o 
 -14   0   2       16.18        8.58     10.56 o 
 -13   0   2        3.19        6.60      9.90 o 
 -12   0   2        5.40        4.62      8.58 o 
 -11   0   2      110.95        5.28      7.92 o 
 -10   0   2      906.76      949.78     24.21 o 
  -9   0   2      246.32      304.16     11.17 o 
  -8   0   2       14.47       26.77      3.95 o 
  -7   0   2     1667.46     1712.69     53.78 o 
  -6   0   2       73.40       74.93      4.05 o 
  -5   0   2      954.44      888.45     31.00 o 
  -4   0   2      680.37      635.99     10.10 o 
  -3   0   2     6188.98     5728.18     76.94 o 
  -2   0   2     1412.87     1234.02     34.97 o 
  -1   0   2     7477.16     7287.33    188.73 o 
   1   0   2      373.81      384.78      5.27 o 
   2   0   2    17975.63    17670.86    192.81 o 
   3   0   2     1888.10     1904.03     22.48 o 
   4   0   2     2261.08     1946.48     89.11 o 
   5   0   2     1023.24     1067.62     15.34 o 
   6   0   2     1455.21     1612.36     22.10 o 
   7   0   2      537.26      566.08      9.99 o 
   8   0   2      991.39      899.56    141.55 o 
   9   0   2        4.96        0.15      2.90 o 
  10   0   2       95.66       99.65     19.14 o 
  11   0   2      571.99      620.31     42.23 o 
  12   0   2       85.77       98.33     21.78 o 
  13   0   2       13.22        4.62     17.16 o 
  14   0   2        3.82       11.22     17.82 o 
 -15   1   2        0.60       21.78     10.27 o 
 -14   1   2       17.57       16.83      7.93 o 
 -13   1   2       27.13        7.71      6.66 o 
 -12   1   2       52.59        7.59      6.53 o 
 -11   1   2       12.34        6.15      4.16 o 
 -10   1   2        6.31        4.73      2.99 o 
  -8   1   2       87.82       94.73      5.02 o 
  -7   1   2        5.53        7.43      2.39 o 
  -6   1   2      306.44      305.41      8.07 o 
  -5   1   2      443.44      416.64      5.46 o 
  -4   1   2      843.21      861.36      8.51 o 
  -3   1   2       14.01       22.59      1.04 o 
  -2   1   2      890.07      853.57     10.34 o 
  -1   1   2    28954.87    27653.65    280.84 o 
   0   1   2     6698.24     6285.71     68.72 o 
   1   1   2        4.22       12.24      0.68 o 
   2   1   2      332.78      311.97      3.96 o 
   3   1   2      130.77      153.61      3.01 o 
   4   1   2      167.88      198.07      4.33 o 
   5   1   2      275.70      300.51      4.65 o 
   6   1   2     1372.54     1382.13     14.63 o 
   7   1   2      312.56      333.35      5.61 o 
   8   1   2       69.82       63.98      4.93 o 
   9   1   2       11.79       15.91      3.70 o 
  10   1   2       12.67       15.34      5.39 o 
  11   1   2       69.93       60.49     12.83 o 
  12   1   2       92.15      105.39     24.09 o 
  13   1   2       19.59       34.48     13.86 o 
  14   1   2        1.09       -3.80     12.54 o 
 -15   2   2        1.15       23.41      9.77 o 
 -14   2   2        0.31       10.62      7.69 o 
 -13   2   2      135.74       22.11      7.93 o 
 -12   2   2       23.58       14.15      7.85 o 
 -10   2   2       19.26       13.04      5.62 o 
  -9   2   2        5.26        3.59      2.58 o 
  -8   2   2      167.69      174.58      6.50 o 
  -7   2   2      516.44      532.89      8.56 o 
  -6   2   2     1476.44     1509.94     18.69 o 
  -5   2   2      124.25      124.50      2.53 o 
  -4   2   2     2479.55     2686.33     33.77 o 
  -3   2   2     9763.20     9498.61     86.51 o 
  -2   2   2    11197.34    11100.92    100.73 o 
  -1   2   2     9500.09     8779.04     95.26 o 
   0   2   2    12449.65    11689.77    139.75 o 
   1   2   2     1835.54     1780.53     25.46 o 
   2   2   2    26151.64    24512.94    413.06 o 
   3   2   2     4593.64     4646.02     38.73 o 
   4   2   2     2746.61     2778.52     42.01 o 
   5   2   2        3.95       18.83      1.75 o 
   6   2   2      156.47      160.08      4.08 o 
   7   2   2       21.96       31.29      1.91 o 
   8   2   2       29.72       32.45      3.70 o 
   9   2   2      489.23      479.70     37.53 o 
  10   2   2       43.28       53.85      5.69 o 
  11   2   2        7.87        6.44      4.57 o 
  12   2   2       74.51      125.97     16.50 o 
  13   2   2       88.64      107.60     16.56 o 
  14   2   2       36.05       31.37     14.18 o 
 -15   3   2        0.12       29.40     10.96 o 
 -14   3   2       32.37       32.74      7.10 o 
 -13   3   2       14.47        8.93      4.61 o 
 -12   3   2      111.16       12.54      9.90 o 
 -11   3   2       52.27       33.73     16.38 o 
  -9   3   2       14.52        5.96      3.62 o 
  -8   3   2       35.45       29.65      3.69 o 
  -7   3   2      198.97      217.41      4.37 o 
  -6   3   2       76.57       79.06      2.35 o 
  -5   3   2        0.04        5.37      0.92 o 
  -4   3   2      177.12      169.07      3.58 o 
  -3   3   2    10058.73    10280.98    123.26 o 
  -2   3   2    15010.77    14766.98    141.91 o 
  -1   3   2     2293.27     2100.19     24.46 o 
   0   3   2       38.79       62.77      2.52 o 
   1   3   2     2071.68     2097.76     29.69 o 
   2   3   2      397.13      401.24      4.97 o 
   3   3   2     4465.17     4437.05     38.64 o 
   4   3   2     1658.99     1600.94     16.16 o 
   5   3   2     4469.46     4455.26     73.19 o 
   6   3   2      343.70      355.46      8.10 o 
   7   3   2       81.08       90.65      5.41 o 
   8   3   2      247.67      267.13     10.51 o 
   9   3   2      281.13      274.67     13.28 o 
  10   3   2       46.45       54.25      4.61 o 
  11   3   2        0.19       -3.33      3.33 o 
  12   3   2       39.44       46.93      7.52 o 
  13   3   2        0.58        0.81      6.04 o 
  14   3   2        2.12       16.36     13.32 o 
 -14   4   2        0.94        4.64      6.22 o 
 -13   4   2        0.17        8.71      4.46 o 
 -12   4   2        6.88        7.50      3.91 o 
 -11   4   2       64.84       64.31     17.97 o 
 -10   4   2      117.86      126.70     14.52 o 
  -8   4   2      147.30      129.41     13.67 o 
  -7   4   2      754.70      773.87     10.35 o 
  -6   4   2        7.89       15.60      1.72 o 
  -5   4   2     2402.26     2628.78     27.81 o 
  -4   4   2       92.40      135.53      8.34 o 
  -3   4   2    10580.81    10221.96    112.31 o 
  -2   4   2      384.14      391.26      7.43 o 
  -1   4   2      620.96      623.16     12.00 o 
   0   4   2      720.66      738.44     10.84 o 
   1   4   2      224.55      198.61      3.89 o 
   2   4   2      749.74      751.30      9.20 o 
   3   4   2      943.77      856.27      9.87 o 
   4   4   2    12036.55    12414.68    140.85 o 
   5   4   2     3191.38     3277.77     36.24 o 
   6   4   2     1041.17      971.07     27.79 o 
   7   4   2      799.47      826.74     17.97 o 
   8   4   2       79.62       83.55      4.90 o 
   9   4   2       12.57       10.73      2.71 o 
  10   4   2      106.04       95.99      5.78 o 
  11   4   2        1.40       -0.13      3.57 o 
  12   4   2        6.38        0.88      8.66 o 
  13   4   2        0.84        1.83      6.01 o 
  14   4   2       14.09       14.21      7.34 o 
 -14   5   2       12.27       24.88      6.36 o 
 -13   5   2        2.31        8.69      4.94 o 
 -12   5   2        0.60        3.93      3.81 o 
 -11   5   2        2.20        3.14      3.56 o 
  -9   5   2       88.00       73.53     12.84 o 
  -8   5   2      136.76      151.76      5.56 o 
  -7   5   2      190.23      236.76      5.76 o 
  -6   5   2      435.07      425.59      7.48 o 
  -5   5   2        1.46       18.89      3.43 o 
  -4   5   2     6835.85     6825.89     93.73 o 
  -3   5   2      133.48      136.49      4.69 o 
  -2   5   2     1609.51     1505.34     36.77 o 
  -1   5   2        1.87       11.14      4.45 o 
   0   5   2      864.87      878.05     17.66 o 
   1   5   2     1545.67     1422.63     32.17 o 
   2   5   2       44.93       35.53      1.78 o 
   3   5   2     1342.13     1369.69     15.86 o 
   4   5   2      937.94      954.71     30.24 o 
   5   5   2       30.34       42.53      2.70 o 
   6   5   2      846.25      868.38     12.89 o 
   7   5   2       15.66       22.34      3.25 o 
   8   5   2        0.16       -1.71      2.66 o 
   9   5   2       41.20       29.90      3.22 o 
  10   5   2        6.56        3.00      3.09 o 
  11   5   2        0.51       -0.66      3.13 o 
  12   5   2       39.18       40.78      7.49 o 
  13   5   2        4.35        6.03      7.29 o 
  14   5   2       58.84       81.89     10.52 o 
 -14   6   2       73.03       78.84      8.95 o 
 -13   6   2       33.63       38.64      6.57 o 
 -11   6   2       60.37       32.67     12.67 o 
 -10   6   2      136.60      159.70     17.16 o 
  -8   6   2        8.92        9.20      2.62 o 
  -7   6   2     1139.59     1133.81     16.06 o 
  -6   6   2      401.86      370.98      8.95 o 
  -5   6   2       51.09       84.79      4.29 o 
  -4   6   2     1217.23     1246.64     20.98 o 
  -3   6   2      454.38      443.99      9.81 o 
  -2   6   2      742.01      850.16     19.92 o 
  -1   6   2      376.21      396.75     11.25 o 
   0   6   2     1576.53     1581.60     31.84 o 
   1   6   2       86.49      102.68      3.70 o 
   2   6   2        0.08        1.30      1.39 o 
   3   6   2        6.83       20.87      2.75 o 
   4   6   2      532.23      552.11      9.26 o 
   5   6   2      142.54      180.90      5.60 o 
   6   6   2        5.12        6.53      2.12 o 
   7   6   2      330.65      291.12      7.01 o 
   8   6   2      209.14      195.77      6.53 o 
   9   6   2      202.88      211.77      6.47 o 
  10   6   2        9.46       10.76      3.48 o 
  11   6   2       39.91       49.41      5.15 o 
  12   6   2       16.54       19.94      5.77 o 
  13   6   2       80.09       78.06      9.77 o 
  14   6   2       54.39       74.34     19.14 o 
 -14   7   2        1.26       44.48     11.43 o 
 -13   7   2      175.58       92.05     13.76 o 
 -12   7   2       12.93       17.88      4.72 o 
 -10   7   2        0.20        4.22      2.71 o 
  -9   7   2       23.92       18.94      7.52 o 
  -8   7   2      363.15      351.71      7.81 o 
  -7   7   2       56.82       62.16      3.80 o 
  -6   7   2      401.91      392.80      9.65 o 
  -5   7   2     1702.00     1722.77     28.54 o 
  -4   7   2      365.96      307.05     11.00 o 
  -3   7   2     3756.47     3831.70     55.67 o 
  -2   7   2     1503.96     1714.21     35.70 o 
  -1   7   2      460.23      440.50     12.50 o 
   0   7   2      552.11      586.65     11.04 o 
   1   7   2        5.68        4.75      1.69 o 
   2   7   2     2564.93     2596.00     35.56 o 
   3   7   2      549.21      572.79      9.09 o 
   4   7   2        2.12        6.05      1.70 o 
   5   7   2       36.86       39.52      2.96 o 
   6   7   2       80.51       83.95      4.92 o 
   7   7   2       29.75       28.88      3.02 o 
   8   7   2      250.47      261.04     10.67 o 
   9   7   2      338.38      352.42      8.60 o 
  10   7   2        0.02       -0.25      3.19 o 
  11   7   2       14.89       12.67      4.29 o 
  12   7   2       64.98       83.22      7.80 o 
  13   7   2       52.56       65.54     12.87 o 
 -14   8   2        7.14       54.59     16.50 o 
 -13   8   2        1.25       14.18      9.10 o 
 -12   8   2        0.25        3.22      4.49 o 
 -11   8   2        3.51        4.78      4.38 o 
 -10   8   2       86.93       79.89      6.15 o 
  -9   8   2      133.55      133.53      7.19 o 
  -8   8   2       31.69       27.38      3.25 o 
  -7   8   2     1081.26     1062.50     19.99 o 
  -6   8   2     1728.73     1715.08     22.60 o 
  -5   8   2      338.21      341.48      7.19 o 
  -4   8   2      938.22      978.93     28.71 o 
  -3   8   2     1683.45     1736.02     28.45 o 
  -2   8   2      633.96      728.95     19.16 o 
  -1   8   2       70.26      107.87      7.92 o 
   0   8   2      128.30      118.89      4.71 o 
   1   8   2      155.73      130.26      5.66 o 
   2   8   2       34.88       53.50      3.34 o 
   3   8   2        0.04        5.76      2.45 o 
   4   8   2     3041.51     3034.28     36.01 o 
   5   8   2       48.73       44.73      3.59 o 
   6   8   2       45.13       52.62      3.40 o 
   7   8   2       37.41       43.57      3.44 o 
   8   8   2      128.53      141.47      5.57 o 
   9   8   2       70.12       71.69      4.43 o 
  10   8   2        0.01       -3.07      3.07 o 
  11   8   2      184.21      193.16      9.36 o 
  12   8   2       33.97       31.21      5.69 o 
  13   8   2        0.88        0.30      5.77 o 
 -13   9   2        1.69       30.43     16.47 o 
 -12   9   2       29.30       36.95      6.69 o 
 -11   9   2        7.35        2.79      4.16 o 
 -10   9   2       83.90       75.64      7.68 o 
  -9   9   2       22.71       28.96      6.67 o 
  -8   9   2       21.97       25.87      3.12 o 
  -7   9   2       40.75       57.66      6.29 o 
  -6   9   2      299.87      309.78      7.79 o 
  -5   9   2     1016.32     1013.09     16.48 o 
  -4   9   2      641.10      720.81     12.17 o 
  -3   9   2        6.22        3.06      2.05 o 
  -2   9   2     1424.74     1402.64     23.71 o 
  -1   9   2       84.68       80.26      4.17 o 
   0   9   2      260.08      274.94      6.77 o 
   1   9   2      534.91      531.57     11.73 o 
   2   9   2        3.38        9.64      2.32 o 
   3   9   2      204.08      178.30      5.75 o 
   4   9   2        1.84        1.29      1.61 o 
   5   9   2      227.35      210.81     12.68 o 
   6   9   2      129.54      127.26      5.93 o 
   7   9   2      226.97      237.54      7.19 o 
   8   9   2      275.58      277.75      7.95 o 
   9   9   2       92.12       99.49      5.37 o 
  10   9   2       22.43       23.41      4.78 o 
  11   9   2       31.38       38.83      7.27 o 
  12   9   2       41.86       43.64      6.29 o 
  13   9   2        6.78        8.55      6.34 o 
 -13  10   2        6.73       16.61      6.37 o 
 -12  10   2       10.95       32.37     15.39 o 
 -11  10   2        0.13        1.68      8.48 o 
 -10  10   2       28.44       34.75      5.71 o 
  -9  10   2       72.56       64.77      7.12 o 
  -8  10   2       13.81       13.19      2.71 o 
  -7  10   2       20.48       22.44      3.74 o 
  -6  10   2      327.26      341.39     13.81 o 
  -5  10   2      197.62      211.27      6.33 o 
  -4  10   2       20.30       28.30      3.69 o 
  -3  10   2      616.82      565.81     10.60 o 
  -2  10   2      130.59      120.72      8.41 o 
  -1  10   2      203.19      189.16     13.28 o 
   0  10   2        4.17        2.11      2.25 o 
   1  10   2       55.43       53.30      6.10 o 
   2  10   2     1202.95     1166.76     19.57 o 
   3  10   2      630.04      594.96     10.62 o 
   4  10   2      166.53      153.34      6.04 o 
   5  10   2      566.62      531.26     11.71 o 
   6  10   2      112.10       98.31      5.26 o 
   7  10   2      120.03      120.52      9.02 o 
   8  10   2        0.22        3.83      2.67 o 
   9  10   2       13.76       12.21      3.16 o 
  10  10   2       36.16       37.05      5.57 o 
  11  10   2        2.22       -0.80      4.03 o 
  12  10   2        0.80        2.39      4.70 o 
 -12  11   2        0.07        4.79      5.69 o 
 -11  11   2        4.82        9.07      6.93 o 
 -10  11   2        1.68        5.66      4.67 o 
  -9  11   2       85.85       83.69      6.23 o 
  -8  11   2       80.73       70.97      5.01 o 
  -7  11   2      195.38      188.15      6.24 o 
  -6  11   2       30.35       34.00      3.27 o 
  -5  11   2       91.11       96.45      5.05 o 
  -4  11   2      352.14      343.19      8.48 o 
  -3  11   2      561.42      557.99     11.09 o 
  -2  11   2      237.87      225.08      9.48 o 
  -1  11   2      233.56      239.06      7.98 o 
   0  11   2       61.90       56.61      4.32 o 
   1  11   2       17.03        4.77      2.68 o 
   2  11   2      114.55      115.62      5.94 o 
   3  11   2     1030.46     1009.30     15.56 o 
   4  11   2      271.05      236.95      7.74 o 
   5  11   2      527.80      521.86     11.92 o 
   6  11   2      105.23      114.99      5.91 o 
   7  11   2       24.88       24.53      3.96 o 
   8  11   2       17.01       14.64      3.42 o 
   9  11   2       17.09        9.44      3.06 o 
  10  11   2        4.70        0.10      4.02 o 
  11  11   2        9.08        7.63      4.74 o 
  12  11   2        3.55       -2.63      4.68 o 
 -12  12   2        4.37        1.75      9.24 o 
 -11  12   2        9.17       12.24      7.08 o 
 -10  12   2        0.06        1.32      4.17 o 
  -9  12   2        6.63       11.36      4.09 o 
  -8  12   2       56.81       65.01      4.63 o 
  -7  12   2       10.18        8.93      3.05 o 
  -6  12   2       34.22       24.95      3.39 o 
  -5  12   2       32.20       24.43      3.41 o 
  -4  12   2       94.97       99.55      5.04 o 
  -3  12   2       37.48       46.18      3.90 o 
  -2  12   2      993.57      936.80     19.42 o 
  -1  12   2      863.91      774.45     30.03 o 
   0  12   2       46.06       37.76      4.17 o 
   1  12   2      132.10      129.37      6.64 o 
   2  12   2      408.96      376.89     11.01 o 
   3  12   2      580.97      556.70     15.14 o 
   4  12   2      369.41      373.55      9.92 o 
   5  12   2      148.82      142.35      8.19 o 
   6  12   2      119.31      120.13      6.20 o 
   7  12   2        0.01        1.45      2.92 o 
   8  12   2       89.40       76.11      6.49 o 
   9  12   2        0.15       -1.00      3.15 o 
  10  12   2       32.00       35.71      5.94 o 
  11  12   2        4.80       -2.24      4.37 o 
 -11  13   2        6.58        3.37      4.97 o 
 -10  13   2        0.10        0.01      4.21 o 
  -9  13   2       61.01       61.53     10.85 o 
  -8  13   2       89.33       84.67      5.33 o 
  -7  13   2        5.23        4.27      2.95 o 
  -6  13   2       29.48       23.85      3.75 o 
  -5  13   2        2.78        0.56      2.61 o 
  -4  13   2       75.86       83.13      4.92 o 
  -3  13   2      641.25      582.86     18.95 o 
  -2  13   2       25.71       39.38      4.62 o 
  -1  13   2       90.32      112.30      6.61 o 
   0  13   2      419.34      401.47     11.88 o 
   1  13   2        7.71        2.92      3.20 o 
   2  13   2       72.23       70.47      5.45 o 
   3  13   2       25.20       39.64      4.57 o 
   4  13   2       45.87       45.12      6.74 o 
   5  13   2       65.66       81.71      5.63 o 
   6  13   2      128.90      116.68      6.51 o 
   7  13   2        0.66        0.55      3.09 o 
   8  13   2       33.22       39.41      4.23 o 
   9  13   2       38.99       41.25      4.55 o 
  10  13   2        0.16        3.41      4.47 o 
  11  13   2        4.21        2.97      4.94 o 
 -11  14   2       19.64       22.44      9.24 o 
 -10  14   2        6.37        6.80      4.94 o 
  -9  14   2        5.67       -0.11      4.33 o 
  -8  14   2       10.13        9.62      3.44 o 
  -7  14   2       19.69       16.42      3.78 o 
  -6  14   2       53.11       44.19      4.54 o 
  -5  14   2        2.97        8.42      3.25 o 
  -4  14   2      354.77      339.90     15.81 o 
  -3  14   2       23.73       25.32      5.81 o 
  -2  14   2       38.88       48.73      5.14 o 
  -1  14   2       12.55        7.35      3.53 o 
   0  14   2      166.91      171.27      8.17 o 
   1  14   2      103.40       94.11      6.39 o 
   2  14   2      275.49      266.26     11.89 o 
   3  14   2       21.74       27.08      4.31 o 
   4  14   2      132.80      122.50      6.56 o 
   5  14   2      308.82      334.91     10.31 o 
   6  14   2       22.11       17.60      3.91 o 
   7  14   2       43.55       56.20      5.50 o 
   8  14   2        1.56       -0.53      3.07 o 
   9  14   2        1.73        2.85      3.47 o 
  10  14   2        0.40        2.14      4.86 o 
 -10  15   2        2.40        3.56      4.93 o 
  -9  15   2        0.33       -3.91      3.91 o 
  -8  15   2       36.43       39.20      5.20 o 
  -7  15   2       12.80        5.35      3.47 o 
  -6  15   2        1.42       -0.67      2.95 o 
  -5  15   2       43.15       49.63      4.92 o 
  -4  15   2       45.78       51.21      4.82 o 
  -3  15   2       10.32        8.87      3.18 o 
  -2  15   2      162.12      141.72      9.92 o 
  -1  15   2       22.57       36.22      5.10 o 
   0  15   2       39.54       46.55      5.34 o 
   1  15   2      320.98      337.43     11.74 o 
   2  15   2       97.43       84.48      7.69 o 
   3  15   2       41.76       40.76      4.95 o 
   4  15   2       27.90       21.56      4.40 o 
   5  15   2       67.97       63.81      7.01 o 
   6  15   2       14.09       18.42      5.24 o 
   7  15   2       43.56       46.18      5.21 o 
   8  15   2        7.54        9.49      3.69 o 
   9  15   2        0.85       -1.62      3.75 o 
  -9  16   2       14.21       12.24      5.49 o 
  -8  16   2        3.30       -1.68      4.53 o 
  -7  16   2      101.99      130.47      7.39 o 
  -6  16   2        3.66        1.53      3.44 o 
  -5  16   2       21.71       22.41      4.16 o 
  -4  16   2        5.06       -0.59      3.62 o 
  -3  16   2       62.97       49.44      5.03 o 
  -2  16   2        0.05        0.34      3.53 o 
  -1  16   2       79.70       73.83      6.54 o 
   0  16   2        3.48       -0.19      3.64 o 
   1  16   2       54.33       47.72      6.48 o 
   2  16   2        1.47       -3.03      3.95 o 
   3  16   2       69.18       64.63      6.02 o 
   4  16   2        8.37       12.35      3.98 o 
   5  16   2       24.69       23.83      4.55 o 
   6  16   2       56.89       50.72      5.29 o 
   7  16   2        2.80        2.58      3.86 o 
   8  16   2        6.91        9.23      4.17 o 
  -8  17   2        6.99        5.19      5.40 o 
  -7  17   2        0.28        2.58      3.92 o 
  -6  17   2       54.27       63.08      5.94 o 
  -5  17   2        3.46        7.28      3.83 o 
  -4  17   2        2.26        6.37      3.72 o 
  -3  17   2        1.57        4.62      3.44 o 
  -2  17   2        1.65        0.21      3.63 o 
  -1  17   2       76.70       70.75      6.93 o 
   0  17   2        3.17        3.23      4.65 o 
   1  17   2        6.05        5.33      4.49 o 
   2  17   2        5.09        8.62      4.77 o 
   3  17   2       31.89       44.18      5.22 o 
   4  17   2        0.60        0.85      3.55 o 
   5  17   2        0.75       -3.26      4.29 o 
   6  17   2        2.92        4.67      3.97 o 
   7  17   2        2.33        2.31      3.98 o 
  -6  18   2       83.14      102.01      7.51 o 
  -5  18   2       12.22        1.74      3.83 o 
  -4  18   2        0.19        4.05      3.94 o 
  -3  18   2        0.00        6.51      3.81 o 
  -2  18   2       14.54       18.59     10.91 o 
  -1  18   2       24.36       21.74      5.56 o 
   0  18   2        7.20        7.95      5.35 o 
   1  18   2       32.80       33.53      6.18 o 
   2  18   2       22.81       41.44      6.54 o 
   3  18   2        7.43       13.97      4.36 o 
   4  18   2       14.28       15.41      4.50 o 
   5  18   2       24.36       18.60      4.76 o 
   6  18   2        0.09        0.03      5.05 o 
  -5  19   2       30.17       29.01      6.38 o 
  -4  19   2        3.61        3.71      4.10 o 
  -3  19   2        0.08        3.85      4.04 o 
  -2  19   2       14.85       17.90      4.79 o 
  -1  19   2       32.63       27.19      6.95 o 
   0  19   2       78.53      102.24     18.48 o 
   1  19   2       94.33       67.93      7.64 o 
   2  19   2       10.64        4.78      5.01 o 
   3  19   2       57.74       64.30      6.40 o 
   4  19   2       26.68       18.08      5.00 o 
  -2  20   2        0.77        2.40      5.82 o 
  -1  20   2       26.71       24.75      7.00 o 
   0  20   2        8.54       17.51      6.95 o 
   1  20   2      147.42      177.65     13.04 o 
 -15   1   3        9.00       15.08      8.16 o 
 -14   1   3        0.73       13.58      7.69 o 
 -13   1   3       53.03        8.08      6.48 o 
 -12   1   3       37.24       24.84     18.14 o 
 -11   1   3        4.36        3.94      3.66 o 
  -9   1   3       26.86       42.45      3.98 o 
  -8   1   3      316.09      366.05      9.77 o 
  -7   1   3      656.30      773.60     15.84 o 
  -6   1   3      760.73      734.74      9.12 o 
  -5   1   3      178.08      192.90      3.66 o 
  -4   1   3      207.57      206.15      3.99 o 
  -3   1   3      153.83      135.15      3.79 o 
  -2   1   3     3682.19     3418.16     43.11 o 
  -1   1   3     3446.61     3209.87     40.42 o 
   0   1   3     3055.54     2716.40     30.56 o 
   1   1   3    11842.61    11544.28    111.15 o 
   2   1   3    68726.03    64295.29    527.66 o 
   3   1   3      116.92      111.02      2.54 o 
   4   1   3     2330.22     2254.52     20.23 o 
   5   1   3       18.60       12.86      1.43 o 
   6   1   3      158.95      164.38      3.54 o 
   7   1   3        1.13        1.67      1.44 o 
   8   1   3        0.45       -0.66      2.23 o 
   9   1   3       23.72       23.68      4.04 o 
  10   1   3       19.26        8.90      7.55 o 
  11   1   3       24.23       17.80     11.55 o 
  12   1   3       11.62        5.61     10.73 o 
  13   1   3       48.81       54.93     14.23 o 
  14   1   3        1.81        5.92     12.77 o 
 -15   2   3        0.13       18.23      8.83 o 
 -14   2   3        3.11       16.92      7.60 o 
 -13   2   3        0.22        3.68      4.24 o 
 -12   2   3       14.15        5.22      3.98 o 
 -10   2   3       58.21       45.93     16.57 o 
  -9   2   3        2.96        6.15      2.22 o 
  -8   2   3       94.46      119.80      7.80 o 
  -7   2   3      577.40      606.08     22.74 o 
  -6   2   3      639.44      654.07      8.86 o 
  -5   2   3      182.43      196.32      4.41 o 
  -4   2   3      224.55      202.55      3.74 o 
  -3   2   3      818.83      793.49      9.58 o 
  -2   2   3     5892.65     5770.22     73.65 o 
  -1   2   3    14217.53    13440.13    145.22 o 
   0   2   3     1444.71     1409.11     16.76 o 
   1   2   3     6969.18     6869.96     66.69 o 
   2   2   3     1925.63     1883.15     19.86 o 
   3   2   3       86.50      104.89      2.68 o 
   4   2   3      368.95      371.29      5.02 o 
   5   2   3        3.50        6.05      1.30 o 
   6   2   3      156.41      181.47      3.65 o 
   7   2   3       45.42       56.03      3.09 o 
   8   2   3       10.37       12.39      3.86 o 
   9   2   3      361.12      364.77     18.62 o 
  10   2   3      149.45      163.87     14.00 o 
  11   2   3        3.03       14.07      7.98 o 
  12   2   3        1.34       -2.37      9.56 o 
  13   2   3       25.23       37.67     13.04 o 
  14   2   3       18.53       19.94     13.24 o 
 -15   3   3        1.53       22.03      9.09 o 
 -14   3   3        0.00        5.22      4.52 o 
 -13   3   3        0.15        0.42      4.41 o 
 -12   3   3        8.92        5.74      4.32 o 
 -11   3   3       36.26       15.90     11.91 o 
 -10   3   3      141.30      165.64     15.18 o 
  -9   3   3       82.69       19.11      6.60 o 
  -8   3   3        0.05        0.32      1.66 o 
  -7   3   3      469.93      499.36      7.45 o 
  -6   3   3      435.44      465.19      5.29 o 
  -5   3   3      770.20      752.43      9.15 o 
  -4   3   3       97.66       79.23      2.39 o 
  -3   3   3     4194.83     4219.32     39.72 o 
  -2   3   3     5711.95     5608.47     55.24 o 
  -1   3   3      571.42      552.78      7.93 o 
   0   3   3      775.57      807.10     10.79 o 
   1   3   3     2202.00     2044.12     26.38 o 
   2   3   3     2394.22     2316.77     30.74 o 
   3   3   3      385.67      359.76      5.11 o 
   4   3   3     1693.68     1773.97     16.39 o 
   5   3   3      832.99      885.58      9.55 o 
   6   3   3      178.32      163.28      3.55 o 
   7   3   3       45.90       43.98      3.36 o 
   8   3   3       32.99       33.68      4.33 o 
   9   3   3        0.01        1.57      2.45 o 
  10   3   3      138.40      153.85      7.91 o 
  11   3   3       14.53        6.38      5.11 o 
  12   3   3        0.05       -1.54      4.67 o 
  13   3   3        8.63       10.87     11.84 o 
  14   3   3        8.71       16.10     13.29 o 
 -15   4   3       12.82       22.05      9.56 o 
 -14   4   3        2.79       10.40      5.95 o 
 -13   4   3        4.54        2.00      4.46 o 
 -12   4   3       20.45       15.19      7.52 o 
 -11   4   3       24.69       43.17      8.58 o 
 -10   4   3      147.68      166.96     16.50 o 
  -9   4   3       20.29       22.52      8.48 o 
  -8   4   3      195.29      209.95      9.24 o 
  -7   4   3        0.04       -0.68      1.10 o 
  -6   4   3      593.11      670.69      7.89 o 
  -5   4   3        7.64       23.26      1.75 o 
  -4   4   3     5508.04     5897.57     55.45 o 
  -3   4   3      963.80      940.24     13.36 o 
  -2   4   3        1.30        1.29      0.98 o 
  -1   4   3     3643.80     3567.52     40.83 o 
   0   4   3     1980.60     1863.25     32.77 o 
   1   4   3        4.84        7.19      1.12 o 
   2   4   3      550.25      562.21      7.37 o 
   3   4   3     2799.74     2889.34     26.36 o 
   4   4   3     2512.83     2641.39     24.27 o 
   5   4   3       27.32       35.17      1.77 o 
   6   4   3     3317.55     3463.41     36.34 o 
   7   4   3      118.32      114.91      4.46 o 
   8   4   3      113.47      119.72      5.25 o 
   9   4   3      105.87       95.67      9.10 o 
  10   4   3       21.29       18.80      5.81 o 
  11   4   3        0.06       -1.79      3.20 o 
  12   4   3        1.49       -2.41      5.07 o 
  13   4   3        4.78        0.84      5.73 o 
  14   4   3        0.21        3.47     13.24 o 
 -14   5   3       43.37       35.31     10.03 o 
 -13   5   3       61.42       30.80     18.15 o 
 -12   5   3       96.45      121.42      9.50 o 
 -11   5   3       89.99       97.25      8.18 o 
 -10   5   3        1.90        0.84      2.89 o 
  -9   5   3      909.79      902.77     39.92 o 
  -8   5   3      478.36      462.93     17.19 o 
  -7   5   3      148.67      146.87      3.98 o 
  -6   5   3       59.98       72.10      3.09 o 
  -5   5   3      729.29      735.15     11.07 o 
  -4   5   3     4380.47     4689.35     63.37 o 
  -3   5   3     4984.45     5417.58     54.60 o 
  -2   5   3       83.13       99.19      2.98 o 
  -1   5   3       78.14       82.05      3.07 o 
   0   5   3     1188.78     1210.09     24.86 o 
   1   5   3      986.75     1071.43     15.33 o 
   2   5   3     1437.84     1387.29     20.81 o 
   3   5   3     1815.00     1906.83     19.15 o 
   4   5   3      356.00      379.84      5.39 o 
   5   5   3      788.17      788.28     10.28 o 
   6   5   3      756.35      848.93     12.64 o 
   7   5   3       83.89       82.68      4.01 o 
   8   5   3       10.95       13.87      2.65 o 
   9   5   3       13.33       11.50      2.89 o 
  10   5   3       41.69       43.28      5.30 o 
  11   5   3       12.29        7.17      3.69 o 
  12   5   3        0.16        6.43      6.88 o 
  13   5   3       18.77       17.22      8.54 o 
  14   5   3       11.07       17.62      8.08 o 
 -14   6   3        1.86       14.43     12.77 o 
 -13   6   3       74.71       60.57     16.29 o 
 -12   6   3      210.61      235.59     22.44 o 
 -11   6   3      124.63      137.92     17.16 o 
 -10   6   3        3.51       -1.29      3.14 o 
  -9   6   3      470.10      481.05     12.48 o 
  -8   6   3       35.10       48.87      4.36 o 
  -7   6   3      232.02      250.66      5.67 o 
  -6   6   3      318.28      299.40      6.44 o 
  -5   6   3       97.51       68.65      5.08 o 
  -4   6   3      113.98      111.11      7.33 o 
  -3   6   3     2254.12     2157.22     29.91 o 
  -2   6   3     2858.27     3008.81     64.48 o 
  -1   6   3        5.40        2.81      1.62 o 
   0   6   3      543.14      559.82      9.64 o 
   1   6   3        0.75        8.50      1.79 o 
   2   6   3     4548.50     4573.42     55.92 o 
   3   6   3      134.78      132.09      3.34 o 
   4   6   3        0.25        2.38      1.33 o 
   5   6   3      832.34      858.88     13.96 o 
   6   6   3       42.91       41.75      4.01 o 
   7   6   3      550.85      525.98      9.82 o 
   8   6   3        9.54        9.42      3.62 o 
   9   6   3      182.24      191.25      6.39 o 
  10   6   3       78.84       78.71      6.45 o 
  11   6   3        1.90       -2.17      4.14 o 
  12   6   3        4.10        9.58      5.16 o 
  13   6   3      113.65      135.56     11.58 o 
 -14   7   3        9.24       17.28     12.10 o 
 -13   7   3       92.97       75.52     19.43 o 
 -12   7   3       75.40       71.59     10.56 o 
 -11   7   3      117.30      127.94     16.50 o 
 -10   7   3      107.04      114.05      8.29 o 
  -9   7   3       45.04       48.82      4.62 o 
  -8   7   3        6.44       14.59      3.79 o 
  -7   7   3       28.67       23.47      2.31 o 
  -6   7   3       24.23       28.89      3.86 o 
  -5   7   3        7.48        3.86      2.19 o 
  -4   7   3      326.58      297.08      8.17 o 
  -3   7   3     1872.63     1931.64     30.68 o 
  -2   7   3      313.33      379.07     21.24 o 
  -1   7   3       61.77       78.96      3.70 o 
   0   7   3     1652.38     1782.91     33.25 o 
   1   7   3      356.93      353.51     10.70 o 
   2   7   3       47.13       46.36      3.03 o 
   3   7   3     2565.30     2576.81     30.84 o 
   4   7   3      335.39      356.39      7.03 o 
   5   7   3      132.00      116.40      4.96 o 
   6   7   3      380.98      356.93      7.58 o 
   7   7   3       48.96       49.77      3.48 o 
   8   7   3       45.62       35.72      3.54 o 
   9   7   3       78.88       81.64      4.63 o 
  10   7   3        0.07       -1.06      3.61 o 
  11   7   3        8.44        8.30      4.50 o 
  12   7   3        5.61       -0.51      4.09 o 
  13   7   3       75.39      100.61     15.18 o 
 -14   8   3        8.30       28.33     14.01 o 
 -13   8   3        9.54        8.62      5.40 o 
 -12   8   3       21.24       20.32      5.34 o 
 -11   8   3       17.63       19.19      5.12 o 
 -10   8   3       10.06       11.66      4.77 o 
  -9   8   3      449.82      473.61     13.80 o 
  -8   8   3      430.43      454.97     15.00 o 
  -7   8   3        9.74       13.84      3.24 o 
  -6   8   3        3.87        1.99      2.22 o 
  -5   8   3     1210.45     1291.38     23.28 o 
  -4   8   3      852.16      845.24     16.80 o 
  -3   8   3      298.22      286.54      8.30 o 
  -2   8   3      277.41      303.67     11.08 o 
  -1   8   3     1949.10     1942.89     40.40 o 
   0   8   3      859.78      904.71     22.77 o 
   1   8   3       38.45       32.49      2.90 o 
   2   8   3      262.32      242.49      6.63 o 
   3   8   3      185.78      190.22      5.10 o 
   4   8   3      215.73      246.54      5.98 o 
   5   8   3       63.22       70.65      4.76 o 
   6   8   3       93.37      101.03      4.76 o 
   7   8   3      152.62      141.93      5.70 o 
   8   8   3       10.20        8.33      2.83 o 
   9   8   3        1.27        2.22      2.73 o 
  10   8   3       58.58       51.94      7.36 o 
  11   8   3      101.72      113.13      9.24 o 
  12   8   3        3.16       -1.49      4.11 o 
  13   8   3        0.00       -4.64      9.03 o 
 -13   9   3       24.09       30.73      6.78 o 
 -12   9   3        3.70        3.78      6.65 o 
 -11   9   3       18.56       17.71      7.29 o 
 -10   9   3       47.99       38.17      4.97 o 
  -9   9   3      227.56      237.64      9.26 o 
  -8   9   3      784.97      744.46     15.04 o 
  -7   9   3      162.76      166.87      5.26 o 
  -6   9   3       26.67       28.85      4.37 o 
  -5   9   3      523.00      483.68     12.29 o 
  -4   9   3      256.61      258.67      8.44 o 
  -3   9   3       44.57       45.96      3.93 o 
  -2   9   3      403.08      385.69     13.32 o 
  -1   9   3      376.30      428.45     14.85 o 
   0   9   3      586.92      575.50     17.43 o 
   1   9   3       66.76       80.35      4.43 o 
   2   9   3       54.13       44.39      3.54 o 
   3   9   3      106.28      120.80      4.41 o 
   4   9   3       33.96       24.61      3.08 o 
   5   9   3      594.91      592.20     12.28 o 
   6   9   3       56.41       48.65      4.21 o 
   7   9   3      133.82      122.60      5.48 o 
   8   9   3       20.29       15.46      3.17 o 
   9   9   3       45.21       43.71      4.26 o 
  10   9   3       77.51       82.57      5.44 o 
  11   9   3        1.09        0.94      4.02 o 
  12   9   3       21.29       28.70      7.34 o 
 -13  10   3       13.27       22.18     10.67 o 
 -12  10   3       11.92       11.51      5.13 o 
 -11  10   3        0.30        5.83      4.64 o 
 -10  10   3        7.12       11.07      3.75 o 
  -9  10   3      168.39      191.80      8.91 o 
  -8  10   3       47.30       42.43      4.00 o 
  -7  10   3       49.59       40.38      3.26 o 
  -6  10   3      385.57      413.10      8.97 o 
  -5  10   3     1047.99     1009.29     20.54 o 
  -4  10   3       68.26       70.81      5.17 o 
  -3  10   3      470.93      495.77     12.71 o 
  -2  10   3       38.70       51.08      5.71 o 
  -1  10   3      711.93      715.59     14.49 o 
   0  10   3      585.55      540.98     12.28 o 
   1  10   3      842.23      872.37     17.39 o 
   2  10   3      326.97      326.20     16.69 o 
   3  10   3      151.63      135.10      5.01 o 
   4  10   3      894.68      890.11     16.05 o 
   5  10   3       39.61       42.22      4.29 o 
   6  10   3       12.88       22.94      5.19 o 
   7  10   3       10.53        9.50      3.21 o 
   8  10   3      219.28      214.46      7.40 o 
   9  10   3       50.17       45.75      4.50 o 
  10  10   3        8.95        7.79      3.37 o 
  11  10   3       76.21       89.14      7.64 o 
  12  10   3       12.05        9.28      5.20 o 
 -12  11   3        0.00        5.34      7.48 o 
 -11  11   3       15.42       25.65      5.34 o 
 -10  11   3       12.36       11.85      3.95 o 
  -9  11   3        6.98        0.87      3.17 o 
  -8  11   3      131.23      128.45     10.63 o 
  -7  11   3      549.95      526.29     11.78 o 
  -6  11   3      626.79      581.35     15.43 o 
  -5  11   3      103.44      122.13      5.04 o 
  -4  11   3     1747.59     1657.45     27.50 o 
  -3  11   3       99.17       93.08      4.23 o 
  -2  11   3       51.18       50.00      3.97 o 
  -1  11   3      134.67      145.28      6.22 o 
   0  11   3      457.11      430.37     13.97 o 
   1  11   3      500.96      507.20     15.77 o 
   2  11   3       37.94       40.80      4.19 o 
   3  11   3      346.29      364.51      8.30 o 
   4  11   3      225.19      212.34      7.37 o 
   5  11   3        0.21        0.28      2.49 o 
   6  11   3        5.97        2.34      2.75 o 
   7  11   3       12.61        8.52      3.04 o 
   8  11   3       16.09       13.69      5.46 o 
   9  11   3       67.81       77.22      5.38 o 
  10  11   3        1.18        1.36      3.11 o 
  11  11   3       10.87       13.90      5.36 o 
  12  11   3       53.12       51.97      7.86 o 
 -12  12   3       25.03       25.98      7.19 o 
 -11  12   3        0.53       -2.64      4.72 o 
 -10  12   3       71.85       71.21      7.14 o 
  -9  12   3       15.33       13.45      4.32 o 
  -8  12   3      250.90      251.92     10.10 o 
  -7  12   3       10.33       12.60      3.09 o 
  -6  12   3       64.76       81.41      6.74 o 
  -5  12   3      792.15      828.10     17.03 o 
  -4  12   3      333.06      286.78      8.75 o 
  -3  12   3      354.12      390.96      9.32 o 
  -2  12   3       38.50       55.28      5.72 o 
  -1  12   3      712.52      676.79     15.44 o 
   0  12   3      280.88      260.90      8.89 o 
   1  12   3      107.76      103.50      6.00 o 
   2  12   3      760.09      745.56     21.28 o 
   3  12   3      256.51      241.57      8.49 o 
   4  12   3      394.23      403.36     12.00 o 
   5  12   3       62.72       65.81      4.92 o 
   6  12   3      171.23      171.88      7.48 o 
   7  12   3       74.24       71.03      5.52 o 
   8  12   3      124.34      119.12      6.29 o 
   9  12   3       29.46       31.42      4.35 o 
  10  12   3        0.54        0.65      3.73 o 
  11  12   3        8.45        5.68      4.99 o 
 -11  13   3       13.95       16.34      6.19 o 
 -10  13   3       11.24        6.74      4.55 o 
  -9  13   3      196.81      184.07      9.94 o 
  -8  13   3       39.28       55.75      5.95 o 
  -7  13   3       23.73       25.97      3.83 o 
  -6  13   3       11.96       16.21      3.09 o 
  -5  13   3       69.79       66.56      4.42 o 
  -4  13   3      140.47      164.87      6.36 o 
  -3  13   3       79.93       65.63      4.42 o 
  -2  13   3      226.66      226.99      9.34 o 
  -1  13   3      342.23      365.46     11.18 o 
   0  13   3       88.50       70.74      8.27 o 
   1  13   3        9.12        2.81      2.93 o 
   2  13   3       96.10       88.30      5.96 o 
   3  13   3      268.57      270.74      9.09 o 
   4  13   3      182.59      164.66      7.14 o 
   5  13   3      432.36      408.08     11.34 o 
   6  13   3      270.27      236.93      8.77 o 
   7  13   3      273.93      263.42      9.60 o 
   8  13   3        4.05       -0.89      3.21 o 
   9  13   3       48.26       54.32      5.31 o 
  10  13   3      103.99      110.85      7.20 o 
 -11  14   3        0.07       -1.98      5.94 o 
 -10  14   3        0.94       -0.36      4.17 o 
  -9  14   3        5.68        6.25      5.36 o 
  -8  14   3       81.78       85.72      7.38 o 
  -7  14   3        5.15       10.58      3.35 o 
  -6  14   3        0.41        5.80      2.99 o 
  -5  14   3      138.71      139.20     10.77 o 
  -4  14   3       26.90       29.75      3.78 o 
  -3  14   3      212.26      217.13      8.01 o 
  -2  14   3      264.70      227.45      9.20 o 
  -1  14   3        3.29       13.50      3.86 o 
   0  14   3      169.18      158.70      8.63 o 
   1  14   3      190.82      182.45      8.56 o 
   2  14   3      129.64      106.98     13.86 o 
   3  14   3      914.98      833.50     18.97 o 
   4  14   3       30.49       38.00      5.53 o 
   5  14   3        4.57       15.84      4.00 o 
   6  14   3      145.93      141.48      7.34 o 
   7  14   3        8.44       12.73      3.93 o 
   8  14   3        7.87       11.34      3.81 o 
   9  14   3        0.36       -1.42      3.46 o 
  10  14   3       35.60       45.45      7.04 o 
 -10  15   3        2.56       -1.61      4.69 o 
  -9  15   3        2.52        2.13      4.66 o 
  -8  15   3        2.66       -0.57      6.05 o 
  -7  15   3       24.45       36.62      4.75 o 
  -6  15   3        6.63        6.53      4.19 o 
  -5  15   3      294.73      290.10      9.48 o 
  -4  15   3      317.58      326.36      9.90 o 
  -3  15   3       41.06       44.92      5.62 o 
  -2  15   3       22.45       24.09      4.28 o 
  -1  15   3       96.96      105.08     10.30 o 
   0  15   3       20.72       17.16      4.40 o 
   1  15   3      150.04      173.25      8.79 o 
   2  15   3       83.72       81.44      7.69 o 
   3  15   3       23.92       26.90      4.54 o 
   4  15   3        0.03        7.20      3.47 o 
   5  15   3       23.25       28.44      4.82 o 
   6  15   3       17.52       11.72      4.01 o 
   7  15   3        5.44       14.63      4.99 o 
   8  15   3       21.54       22.84      4.32 o 
   9  15   3       55.60       69.15      5.83 o 
  -9  16   3        1.20       -1.23      4.89 o 
  -8  16   3        0.68        2.77      4.43 o 
  -7  16   3        7.36       10.11      3.92 o 
  -6  16   3       43.91       48.32      5.19 o 
  -5  16   3        7.45       10.43      3.56 o 
  -4  16   3        0.14        5.11      3.41 o 
  -3  16   3       25.16       20.95      3.97 o 
  -2  16   3       20.96       26.18      5.09 o 
  -1  16   3      164.21      161.22     10.37 o 
   0  16   3        0.63       -0.90      3.39 o 
   1  16   3       92.13      101.65      8.36 o 
   2  16   3       18.11       19.47      5.60 o 
   3  16   3        0.47        0.00      3.43 o 
   4  16   3       13.61       20.20      4.54 o 
   5  16   3        8.10        8.68      3.93 o 
   6  16   3       74.92       74.99      6.89 o 
   7  16   3       20.90       19.14      4.39 o 
   8  16   3        3.06       -0.20      3.70 o 
  -8  17   3       53.15       72.66      8.57 o 
  -7  17   3        7.95        1.23      4.48 o 
  -6  17   3        1.91        5.28      3.97 o 
  -5  17   3       63.67       62.23      6.76 o 
  -4  17   3        1.07        6.83      3.65 o 
  -3  17   3       66.38       62.83      5.58 o 
  -2  17   3        8.14        2.58      3.71 o 
  -1  17   3       80.88       80.64      6.98 o 
   0  17   3       69.60       72.96      7.89 o 
   1  17   3       17.25       20.36      5.82 o 
   2  17   3      191.62      198.29     13.53 o 
   3  17   3      215.16      232.46     10.24 o 
   4  17   3       67.98       69.78      6.45 o 
   5  17   3       66.13       78.45      6.96 o 
   6  17   3       11.92       22.57      4.87 o 
   7  17   3       13.75       19.32      5.14 o 
  -6  18   3       62.43       73.52      6.59 o 
  -5  18   3       43.71       54.41      5.85 o 
  -4  18   3        0.02       -0.69      3.84 o 
  -3  18   3        1.23       -2.68      3.65 o 
  -2  18   3       98.60      119.33     11.33 o 
  -1  18   3       96.69       92.41      7.98 o 
   0  18   3        0.71        7.92      5.13 o 
   1  18   3        0.09       -0.33      4.67 o 
   2  18   3       71.70       83.98      9.30 o 
   3  18   3      130.73      167.97      9.20 o 
   4  18   3       41.72       35.20      5.45 o 
   5  18   3       50.92       63.27      8.76 o 
   6  18   3       65.73       64.19      6.60 o 
  -5  19   3        1.02       -1.36      4.97 o 
  -4  19   3       11.23        9.70      4.54 o 
  -3  19   3       31.09       27.16      5.30 o 
  -2  19   3        1.51        1.65      6.29 o 
  -1  19   3        1.70        6.14      5.35 o 
   0  19   3       60.91       49.65      8.24 o 
   1  19   3       21.44       30.88      6.11 o 
   2  19   3       11.04       20.62      6.08 o 
   3  19   3        9.81       14.68      4.61 o 
   4  19   3        0.02        5.07      4.46 o 
  -1  20   3        6.02        7.72      6.29 o 
   0  20   3       23.04       25.76      8.91 o 
 -15   0   4        3.71       13.86     11.22 o 
 -14   0   4        0.00        1.32      9.90 o 
 -13   0   4       52.17        5.94      8.58 o 
 -12   0   4       88.52        0.00      8.58 o 
 -10   0   4      770.91      855.46     22.74 o 
  -9   0   4       56.72       69.47      9.37 o 
  -8   0   4        0.56        2.82      2.76 o 
  -7   0   4      443.14      473.61      9.12 o 
  -6   0   4     1657.63     1923.89     25.90 o 
  -5   0   4      145.45      113.94      4.00 o 
  -4   0   4       42.74       64.13      2.99 o 
  -3   0   4     2232.60     2165.15     62.03 o 
  -2   0   4    26460.08    25096.20    640.77 o 
  -1   0   4     7440.88     6835.30    179.49 o 
   0   0   4     8118.42     7672.77    125.26 o 
   1   0   4      226.71      244.00      5.14 o 
   2   0   4    35125.06    32967.81    457.41 o 
   3   0   4     6034.00     6179.73     69.57 o 
   4   0   4    16756.25    17690.13    214.65 o 
   5   0   4      462.55      399.61      7.51 o 
   6   0   4       67.15       93.49      4.41 o 
   7   0   4      388.89      341.64      8.46 o 
   8   0   4     1854.72     1879.14     32.58 o 
   9   0   4       16.84        9.42      5.42 o 
  10   0   4      320.00      325.33     29.70 o 
  12   0   4       51.38       38.93     17.16 o 
  13   0   4       87.10      112.18     23.76 o 
  14   0   4        2.17       24.42     21.12 o 
 -15   1   4        2.10       14.85      8.40 o 
 -14   1   4       32.98        5.46      6.95 o 
 -13   1   4       34.05        4.29      6.48 o 
 -12   1   4       28.08       12.09      6.58 o 
 -11   1   4        0.28       -1.08      3.01 o 
 -10   1   4      429.52      435.06     16.50 o 
  -9   1   4       50.31       39.63      3.70 o 
  -8   1   4       75.79       80.81      3.85 o 
  -7   1   4      232.36      273.42      4.59 o 
  -6   1   4      751.64      768.77      8.48 o 
  -5   1   4      505.16      503.71      6.74 o 
  -4   1   4     6049.15     6220.94     68.79 o 
  -3   1   4        8.57       37.07      1.38 o 
  -2   1   4        1.97        2.18      1.66 o 
  -1   1   4     8536.32     7958.47     98.01 o 
   0   1   4     1007.98      887.70     11.05 o 
   1   1   4      721.10      708.47      8.21 o 
   2   1   4     7083.70     6931.32     63.77 o 
   3   1   4      428.76      490.12      6.61 o 
   4   1   4       34.39       25.45      1.81 o 
   5   1   4     1074.19     1196.69     12.25 o 
   6   1   4       16.36       19.31      1.70 o 
   7   1   4      374.91      391.58      6.26 o 
   8   1   4      204.10      227.16      5.72 o 
   9   1   4      709.71      730.88     16.70 o 
  10   1   4       71.49       64.80      6.95 o 
  11   1   4       15.01       16.16     10.96 o 
  12   1   4        7.78        5.58     15.51 o 
  13   1   4        5.76        1.48     11.64 o 
  14   1   4       16.64       16.22     14.23 o 
 -15   2   4       79.80       19.70      9.09 o 
 -14   2   4       40.30        6.66      7.22 o 
 -13   2   4       81.59       59.93     36.06 o 
 -12   2   4        5.78        0.28      3.84 o 
 -11   2   4      141.67      157.72     15.18 o 
 -10   2   4        3.59        2.51      2.87 o 
  -9   2   4      529.68      519.79     18.16 o 
  -8   2   4      488.67      433.56      9.37 o 
  -7   2   4       59.56       62.70      2.61 o 
  -6   2   4     3979.51     4074.87     38.19 o 
  -5   2   4     1535.41     1560.13     25.53 o 
  -4   2   4      754.60      809.49     12.82 o 
  -3   2   4     1759.64     1744.59     26.81 o 
  -2   2   4     6861.86     6377.87     70.38 o 
  -1   2   4     2607.52     2403.97     27.75 o 
   0   2   4       79.40       70.18      2.22 o 
   1   2   4     1400.01     1276.22     13.78 o 
   2   2   4     7316.38     6944.49     64.17 o 
   3   2   4        4.80        8.81      1.90 o 
   4   2   4     3765.16     3983.47     36.69 o 
   5   2   4      370.09      370.90      5.48 o 
   6   2   4      792.29      743.04      8.86 o 
   7   2   4       15.66       32.45      2.14 o 
   8   2   4      627.34      644.13     13.02 o 
   9   2   4      165.91      189.33      7.18 o 
  10   2   4       15.13       14.30      4.04 o 
  11   2   4      310.28      344.96     22.60 o 
  12   2   4        0.28        0.37     14.52 o 
  13   2   4       84.82      114.72     16.99 o 
  14   2   4       34.27       31.08     14.91 o 
 -15   3   4        0.29       17.82      8.87 o 
 -14   3   4       89.17       62.59     33.73 o 
 -13   3   4        2.31        5.50      4.46 o 
 -12   3   4       42.16       30.77     14.48 o 
 -11   3   4        9.47        8.51      3.52 o 
 -10   3   4      119.88      140.52      8.67 o 
  -9   3   4        3.19        8.05      2.79 o 
  -8   3   4       89.61       78.55      4.55 o 
  -7   3   4     1796.27     1904.00     24.00 o 
  -6   3   4        5.19       20.43      2.11 o 
  -5   3   4        5.95       37.85      2.20 o 
  -4   3   4      702.33      720.89      9.56 o 
  -3   3   4       34.10       31.20      1.54 o 
  -2   3   4     2346.63     2304.33     23.88 o 
  -1   3   4     4123.78     3889.80     38.90 o 
   0   3   4     6366.32     6124.83     67.87 o 
   1   3   4       23.25       37.11      1.86 o 
   2   3   4     2715.20     2713.67     30.82 o 
   3   3   4      560.37      564.25      8.77 o 
   4   3   4      704.31      654.27      7.93 o 
   5   3   4     2910.34     2892.77     25.88 o 
   6   3   4       95.45      121.77      3.62 o 
   7   3   4       25.25       22.60      3.20 o 
   8   3   4       16.52       17.84      2.46 o 
   9   3   4       60.83       61.55      4.03 o 
  10   3   4       22.95       25.25      4.39 o 
  11   3   4        0.75        1.98      4.95 o 
  12   3   4       81.60       85.08     11.05 o 
  13   3   4       33.95       28.24     13.24 o 
  14   3   4       16.34       35.95     15.16 o 
 -15   4   4       15.10       19.75      9.02 o 
 -14   4   4       27.44       19.81      6.85 o 
 -13   4   4      128.44        4.29      7.00 o 
 -12   4   4       20.51       14.91      5.52 o 
 -11   4   4       12.35       10.14      4.57 o 
 -10   4   4      334.20      353.54     13.63 o 
  -9   4   4        0.57        3.96      2.96 o 
  -8   4   4       46.13       46.65      5.71 o 
  -7   4   4      352.06      368.90      5.91 o 
  -6   4   4      729.22      763.94     10.44 o 
  -5   4   4        0.28        2.23      1.02 o 
  -4   4   4        0.07       11.24      1.30 o 
  -3   4   4     1975.33     2032.39     21.99 o 
  -2   4   4      877.23      945.15     11.38 o 
  -1   4   4      275.08      230.61      4.75 o 
   0   4   4      653.63      669.96     10.25 o 
   1   4   4      160.46      133.58      3.74 o 
   2   4   4     2057.43     2192.12     26.43 o 
   3   4   4     1697.69     1675.17     20.51 o 
   4   4   4     1011.70     1039.62     10.72 o 
   5   4   4       32.54       32.62      1.82 o 
   6   4   4       95.18      114.28      3.37 o 
   7   4   4       37.94       44.42      2.73 o 
   8   4   4      259.08      250.17      6.89 o 
   9   4   4       23.77       20.69      3.19 o 
  10   4   4        2.97        2.98      3.63 o 
  11   4   4        2.70       -3.08      3.64 o 
  12   4   4       25.50       34.76      8.60 o 
  13   4   4       50.62       64.19      9.12 o 
 -14   5   4        0.90       11.25      5.42 o 
 -13   5   4       99.26       49.85     32.90 o 
 -12   5   4       55.72       39.95     17.43 o 
 -11   5   4       13.06        7.46      4.40 o 
 -10   5   4       33.70       37.25      5.60 o 
  -9   5   4      621.44      667.18     18.79 o 
  -8   5   4      233.83      217.61      7.66 o 
  -7   5   4        7.69        5.19      1.77 o 
  -6   5   4      586.61      576.44      8.97 o 
  -5   5   4     1688.29     1888.55     20.20 o 
  -4   5   4     2751.62     2804.61     31.02 o 
  -3   5   4      521.51      527.34      8.97 o 
  -2   5   4      288.70      336.48      5.75 o 
  -1   5   4     3765.89     3696.35     42.91 o 
   0   5   4        8.89       10.03      1.50 o 
   1   5   4     3378.79     3376.01     52.49 o 
   2   5   4      210.40      205.42      4.09 o 
   3   5   4      932.11      920.91     11.53 o 
   4   5   4      910.28      851.70     11.07 o 
   5   5   4       29.53       36.14      1.92 o 
   6   5   4       57.64       77.45      3.27 o 
   7   5   4      175.69      177.36      5.74 o 
   8   5   4      250.52      253.91      6.98 o 
   9   5   4      272.01      320.10      8.07 o 
  10   5   4       94.66      115.21      7.31 o 
  11   5   4        0.00       -0.71      3.80 o 
  12   5   4       39.25       30.70      7.44 o 
  13   5   4       62.30       68.34     11.15 o 
 -14   6   4        6.27       11.48      5.55 o 
 -13   6   4       35.09       36.08      9.23 o 
 -12   6   4        8.49        5.39      4.38 o 
 -11   6   4       51.73       52.46      6.70 o 
 -10   6   4      150.42      143.20      8.89 o 
  -9   6   4        1.27        5.94      3.36 o 
  -8   6   4      141.40      147.39      8.97 o 
  -7   6   4       11.96       24.68      3.35 o 
  -6   6   4      788.93      885.10     13.30 o 
  -5   6   4     2026.32     2076.77     25.09 o 
  -4   6   4     2855.54     3016.32     37.06 o 
  -3   6   4      380.64      456.86      7.50 o 
  -2   6   4     1071.97     1155.04     15.38 o 
  -1   6   4     2443.90     2553.62     34.12 o 
   0   6   4      700.03      710.96     11.77 o 
   1   6   4     1430.93     1393.26     19.90 o 
   2   6   4     2604.42     2527.75     33.36 o 
   3   6   4      243.36      258.54      4.95 o 
   4   6   4     1452.74     1480.67     15.00 o 
   5   6   4      234.14      251.94      4.86 o 
   6   6   4       98.25      108.78      4.38 o 
   7   6   4      131.74      138.77      5.15 o 
   8   6   4      103.64      110.56      5.03 o 
   9   6   4       53.92       60.51      4.21 o 
  10   6   4       45.10       48.64      5.74 o 
  11   6   4       30.99       26.50      5.33 o 
  12   6   4        2.85       -2.22      4.14 o 
  13   6   4       20.19       23.76      8.85 o 
 -14   7   4       39.52       34.23     11.22 o 
 -13   7   4       18.68       16.52      6.53 o 
 -12   7   4       15.60       15.74      5.01 o 
 -11   7   4      325.96      331.88     26.73 o 
 -10   7   4        4.66        2.38      3.41 o 
  -9   7   4       71.92       84.33      6.88 o 
  -8   7   4      951.10     1003.96     20.00 o 
  -7   7   4        3.93       11.88      2.45 o 
  -6   7   4     1133.46     1158.72     18.64 o 
  -5   7   4     1724.44     1767.35     38.79 o 
  -4   7   4      146.04      145.12      5.32 o 
  -3   7   4      206.73      229.81      5.70 o 
  -2   7   4     3041.17     3338.53     54.17 o 
  -1   7   4      836.91      896.23     14.67 o 
   0   7   4      898.10      850.10     13.87 o 
   1   7   4       16.72       14.23      1.94 o 
   2   7   4     3346.49     3524.73     45.35 o 
   3   7   4      288.95      280.75      4.93 o 
   4   7   4        0.02        1.16      1.45 o 
   5   7   4       99.25       95.77      5.14 o 
   6   7   4      479.51      499.88     10.32 o 
   7   7   4        2.80       -0.30      2.25 o 
   8   7   4       42.52       32.77      3.71 o 
   9   7   4      151.71      148.09      7.36 o 
  10   7   4       34.07       28.09      3.95 o 
  11   7   4       15.24        9.41      5.07 o 
  12   7   4        8.32        2.24      4.54 o 
  13   7   4        0.48       -2.41      6.79 o 
 -14   8   4        4.67       19.72      9.24 o 
 -13   8   4       58.58       61.44     14.29 o 
 -12   8   4       33.26       28.21     12.09 o 
 -11   8   4        9.26        9.79      4.32 o 
 -10   8   4       26.05       22.68      8.81 o 
  -9   8   4      343.51      366.25     11.03 o 
  -8   8   4       53.49       75.82      5.01 o 
  -7   8   4     1581.22     1637.62     25.43 o 
  -6   8   4     2841.35     2725.48    104.94 o 
  -5   8   4      850.19      863.09     19.30 o 
  -4   8   4      384.63      377.40     19.89 o 
  -3   8   4      231.50      266.82     14.57 o 
  -2   8   4      185.32      194.38      6.33 o 
  -1   8   4       18.35       19.46      2.58 o 
   0   8   4       65.52      109.93      4.41 o 
   1   8   4      689.87      729.43     14.26 o 
   2   8   4      128.98      146.42      5.96 o 
   3   8   4      302.31      307.29      6.78 o 
   4   8   4     1569.39     1496.74     20.21 o 
   5   8   4        6.15        7.19      2.47 o 
   6   8   4      176.40      169.82      7.17 o 
   7   8   4      317.55      312.48      8.35 o 
   8   8   4        9.04        7.11      2.79 o 
   9   8   4        9.98       16.12      4.26 o 
  10   8   4        1.01        2.03      3.03 o 
  11   8   4        2.63       -0.05      4.68 o 
  12   8   4       22.89       22.84      5.68 o 
  13   8   4        0.34        0.97     12.21 o 
 -13   9   4        9.82        9.95      5.24 o 
 -12   9   4        4.32        4.29      4.59 o 
 -11   9   4       27.45       23.34      8.81 o 
 -10   9   4        7.96        8.50      6.05 o 
  -9   9   4       85.02       89.72      5.85 o 
  -8   9   4      203.94      198.66      7.65 o 
  -7   9   4      173.36      195.84      9.91 o 
  -6   9   4      393.70      388.18      9.71 o 
  -5   9   4       51.50       54.88      4.62 o 
  -4   9   4       99.07       76.80      4.97 o 
  -3   9   4        7.08        7.77      2.86 o 
  -2   9   4       13.34       30.74      8.49 o 
  -1   9   4        2.39        4.31      2.29 o 
   0   9   4      696.36      661.41     18.32 o 
   1   9   4        7.37       12.15      3.05 o 
   2   9   4        0.82        1.63      2.13 o 
   3   9   4       67.94       87.53      4.18 o 
   4   9   4       12.45       12.05      2.91 o 
   5   9   4      320.02      282.48      8.27 o 
   6   9   4        1.43        0.77      2.62 o 
   7   9   4        2.38        2.55      2.62 o 
   8   9   4        0.47       -0.99      3.07 o 
   9   9   4       55.76       54.68      4.64 o 
  10   9   4       17.38       14.82      3.72 o 
  11   9   4        7.67       12.76      5.15 o 
  12   9   4        0.16       -4.27      4.27 o 
 -13  10   4        7.48        7.46      5.29 o 
 -12  10   4       14.48       19.05      5.55 o 
 -11  10   4        0.12        2.83      4.24 o 
 -10  10   4       19.62       16.42      5.43 o 
  -9  10   4       19.79        9.24      3.17 o 
  -8  10   4       60.11       48.94      4.61 o 
  -7  10   4      212.45      205.12      6.39 o 
  -6  10   4      271.71      296.24     15.23 o 
  -5  10   4      225.14      229.63      8.74 o 
  -4  10   4      161.88      147.59      7.06 o 
  -3  10   4       19.67       26.55      3.77 o 
  -2  10   4       19.75        7.65      5.04 o 
  -1  10   4       28.57       30.67      4.60 o 
   0  10   4       64.37       72.75      8.59 o 
   1  10   4        5.36        6.12      3.62 o 
   2  10   4      106.41      101.60      8.09 o 
   3  10   4      504.69      478.17      9.92 o 
   4  10   4       88.33       77.98      4.75 o 
   5  10   4       23.86       29.15      4.06 o 
   6  10   4      468.08      477.58     11.79 o 
   7  10   4       18.84       26.73      3.79 o 
   8  10   4       11.11        9.95      3.05 o 
   9  10   4        3.23        1.87      3.04 o 
  10  10   4        0.31        2.30      3.23 o 
  11  10   4        3.93       -2.16      4.68 o 
  12  10   4        1.17       -1.46      4.81 o 
 -12  11   4        6.02       10.15     11.73 o 
 -11  11   4       24.49       24.61      5.48 o 
 -10  11   4        8.19        9.96      4.21 o 
  -9  11   4      117.91      122.27      7.24 o 
  -8  11   4       13.24       17.18      4.57 o 
  -7  11   4      333.38      306.18     11.55 o 
  -6  11   4      127.32      125.39      7.62 o 
  -5  11   4        9.54        7.86      4.67 o 
  -4  11   4      389.77      370.23     13.23 o 
  -3  11   4      274.46      234.78      8.95 o 
  -2  11   4      136.52      149.80      9.49 o 
  -1  11   4      660.77      597.58     13.24 o 
   0  11   4        1.98       -2.29      2.52 o 
   1  11   4       12.05        3.30      2.72 o 
   2  11   4      909.01      881.30     18.49 o 
   3  11   4       11.91       15.67      4.24 o 
   4  11   4        1.02        0.02      2.78 o 
   5  11   4      127.89      125.43      7.62 o 
   6  11   4       53.75       53.25      7.14 o 
   7  11   4       24.55       31.95      3.88 o 
   8  11   4        0.31       -0.95      2.70 o 
   9  11   4       21.77       17.28      3.75 o 
  10  11   4        1.56        2.08      3.27 o 
  11  11   4        0.86       -1.49      4.76 o 
 -12  12   4        1.09        6.35      5.69 o 
 -11  12   4       18.31       30.51      8.59 o 
 -10  12   4        2.87        8.25      3.86 o 
  -9  12   4       39.50       29.28      4.35 o 
  -8  12   4       18.08       18.95      6.29 o 
  -7  12   4       43.57       49.60      4.75 o 
  -6  12   4        8.58        8.80      2.30 o 
  -5  12   4        2.15        3.13      2.77 o 
  -4  12   4      140.74      113.61      6.93 o 
  -3  12   4      268.60      275.58     10.26 o 
  -2  12   4       75.34       88.84      6.44 o 
  -1  12   4        6.23       11.23      3.47 o 
   0  12   4      489.27      444.48     11.97 o 
   1  12   4      245.40      239.05      8.91 o 
   2  12   4      123.64      125.02      6.55 o 
   3  12   4       36.33       37.44      5.56 o 
   4  12   4      343.84      313.63      9.97 o 
   5  12   4     1244.53     1175.02     21.12 o 
   6  12   4        0.15        1.64      3.01 o 
   7  12   4       20.50       18.15      4.09 o 
   8  12   4       17.66       19.91      3.87 o 
   9  12   4        1.39        6.96      3.45 o 
  10  12   4        0.04        1.02      3.45 o 
  11  12   4        1.76        7.70      5.25 o 
 -11  13   4        0.10       -1.40      5.09 o 
 -10  13   4        1.85       -2.55      4.17 o 
  -9  13   4       34.61       37.36      5.53 o 
  -8  13   4        5.55        5.57      3.59 o 
  -7  13   4       25.29       21.49      3.40 o 
  -6  13   4        3.56        0.37      2.29 o 
  -5  13   4       22.74       18.06      3.52 o 
  -4  13   4        8.20        6.29      2.32 o 
  -3  13   4        3.31        3.72      2.39 o 
  -2  13   4        1.69        2.54      2.90 o 
  -1  13   4       93.86       99.64      6.12 o 
   0  13   4       89.02       85.46      5.91 o 
   1  13   4      183.43      186.53      8.05 o 
   2  13   4       69.78       69.87      6.75 o 
   3  13   4      328.53      311.07     10.08 o 
   4  13   4      285.23      292.27     20.83 o 
   5  13   4      191.91      189.86      7.95 o 
   6  13   4        6.33        9.68      3.58 o 
   7  13   4      152.63      163.44      7.99 o 
   8  13   4        8.89        8.65      3.75 o 
   9  13   4       67.53       73.54      5.79 o 
  10  13   4        0.48        0.93      3.61 o 
 -11  14   4        0.93        6.60      6.60 o 
 -10  14   4        0.37       -2.03      4.06 o 
  -9  14   4        2.77        3.20      4.06 o 
  -8  14   4        1.87        4.69      3.97 o 
  -7  14   4        0.01        2.91      2.81 o 
  -6  14   4       46.11       60.96      4.80 o 
  -5  14   4       24.87       21.09      3.71 o 
  -4  14   4       54.26       46.15      4.08 o 
  -3  14   4       40.63       38.12      3.98 o 
  -2  14   4       72.94       79.67      5.86 o 
  -1  14   4        0.58        4.11      3.36 o 
   0  14   4      722.00      725.61     24.64 o 
   1  14   4      438.90      403.85     13.84 o 
   2  14   4       23.18       30.10      7.59 o 
   3  14   4       35.62       36.92      4.67 o 
   4  14   4       23.52       14.57      3.98 o 
   5  14   4       16.13       13.73      3.93 o 
   6  14   4        3.74        1.92      3.44 o 
   7  14   4       18.49        5.70      3.93 o 
   8  14   4       85.77      101.53      8.97 o 
   9  14   4       46.51       60.98      5.85 o 
  10  14   4       36.94       50.81     23.10 o 
 -10  15   4        0.58       -4.52      4.52 o 
  -9  15   4       10.27       15.48      5.35 o 
  -8  15   4        3.59        2.09      4.38 o 
  -7  15   4        5.86        3.67      4.66 o 
  -6  15   4       12.86       14.26      3.59 o 
  -5  15   4        1.84        7.83      3.23 o 
  -4  15   4      191.70      168.81      7.22 o 
  -3  15   4       86.47       77.08      5.27 o 
  -2  15   4       18.08       19.28      4.17 o 
  -1  15   4       49.05       49.41      5.30 o 
   0  15   4        0.08        3.55      3.50 o 
   1  15   4       11.21        9.73      4.95 o 
   2  15   4      214.86      202.84     11.17 o 
   3  15   4        2.11       11.21      3.98 o 
   4  15   4       47.25       47.39      5.42 o 
   5  15   4       40.46       45.86      5.52 o 
   6  15   4        4.86        3.85      4.22 o 
   7  15   4        0.04        3.18      4.01 o 
   8  15   4       15.32       16.61      4.54 o 
   9  15   4        0.00        1.41      4.08 o 
  -9  16   4       33.83       40.76      6.83 o 
  -8  16   4       20.51       26.27      5.81 o 
  -7  16   4       16.05       14.30      5.90 o 
  -6  16   4        1.61       -0.47      3.39 o 
  -5  16   4       32.51       56.46      6.86 o 
  -4  16   4        0.38        0.43      3.12 o 
  -3  16   4        6.37        6.14      3.36 o 
  -2  16   4       18.13       18.35      4.33 o 
  -1  16   4        0.28        0.32      3.58 o 
   0  16   4       19.63       16.97      5.49 o 
   1  16   4       36.65       36.57      6.29 o 
   2  16   4       51.92       66.23      7.69 o 
   3  16   4       89.31       97.35     10.03 o 
   4  16   4        0.92       -0.05      3.67 o 
   5  16   4      119.01      137.13      8.15 o 
   6  16   4       40.05       47.77      5.91 o 
   7  16   4        0.01       -1.26      4.10 o 
   8  16   4        0.34       -3.88      3.88 o 
  -8  17   4        2.85       -2.75      4.89 o 
  -7  17   4       16.23       24.63      8.58 o 
  -6  17   4        8.57        5.56      4.01 o 
  -5  17   4        1.65        3.30      3.60 o 
  -4  17   4        2.60        8.77      4.03 o 
  -3  17   4        0.37       -3.12      3.15 o 
  -2  17   4        0.01        0.70      3.72 o 
  -1  17   4       16.12       15.74      4.69 o 
   0  17   4        0.00        3.37      4.41 o 
   1  17   4      104.58       92.51     16.83 o 
   2  17   4       71.47       72.05      8.36 o 
   3  17   4       21.84       37.80      5.58 o 
   4  17   4       31.75       54.96      6.32 o 
   5  17   4        3.65        5.79      4.32 o 
   6  17   4       12.80       17.65      5.02 o 
   7  17   4       22.33       27.24      5.58 o 
  -6  18   4        0.00        2.61      4.62 o 
  -5  18   4        0.78        1.87      4.00 o 
  -4  18   4       31.80       44.41      5.38 o 
  -3  18   4       18.37       22.73      4.75 o 
  -2  18   4        9.10       11.25      4.04 o 
  -1  18   4        0.01        3.04      4.60 o 
   0  18   4       94.32       90.81      8.88 o 
   1  18   4       25.20       23.34      6.29 o 
   2  18   4       12.16       11.88      5.60 o 
   3  18   4        3.75        3.70      4.05 o 
   4  18   4       17.85       17.28      4.92 o 
   5  18   4       11.93       12.04      4.92 o 
  -4  19   4        2.78        3.10      4.36 o 
  -3  19   4      120.36      127.22      7.99 o 
  -2  19   4        3.05        6.29      4.34 o 
  -1  19   4       13.83       18.77      6.18 o 
   0  19   4       38.60       36.45      7.77 o 
   1  19   4        0.30        4.40      5.54 o 
   2  19   4        1.08        5.63      4.69 o 
   3  19   4        0.47        1.31      4.16 o 
 -15   1   5       27.71        7.94      8.08 o 
 -14   1   5        2.90        5.90      7.22 o 
 -13   1   5        0.39       -1.95      5.82 o 
 -12   1   5       98.88        6.60      9.24 o 
 -11   1   5        0.56        2.20      3.32 o 
 -10   1   5       28.36       23.44      3.42 o 
  -9   1   5       27.79       16.89      3.52 o 
  -8   1   5      182.96      210.24      4.67 o 
  -7   1   5      145.34      181.66      3.50 o 
  -6   1   5       46.45       21.15      1.22 o 
  -5   1   5     2587.48     2749.23     32.22 o 
  -4   1   5       91.59      120.40      2.76 o 
  -3   1   5     1179.70     1179.02     18.82 o 
  -2   1   5     1199.44     1101.00     17.53 o 
  -1   1   5      689.79      636.58     12.00 o 
   0   1   5      781.37      773.01     12.91 o 
   1   1   5     3063.50     2944.66     29.82 o 
   2   1   5        3.43        9.74      1.07 o 
   3   1   5     6861.75     6993.93     61.76 o 
   4   1   5     6748.54     6953.37     62.28 o 
   5   1   5      582.01      570.00      7.78 o 
   6   1   5      754.30      757.18      9.23 o 
   7   1   5       51.79       52.15      2.65 o 
   8   1   5       14.22       12.73      2.49 o 
   9   1   5        0.00       -1.69      3.61 o 
  10   1   5        3.76        4.32      4.65 o 
  11   1   5       77.99       99.22     14.91 o 
  12   1   5       18.73       18.98     13.86 o 
  13   1   5       31.93       30.14     13.98 o 
 -15   2   5        3.02        2.62      7.69 o 
 -14   2   5        0.10        9.90      7.93 o 
 -13   2   5        0.01       -0.17      4.46 o 
 -12   2   5       31.86       14.99      8.20 o 
 -11   2   5      531.72      596.58     18.86 o 
 -10   2   5      107.28      122.27      7.92 o 
  -9   2   5       70.95       72.18      4.79 o 
  -8   2   5      366.65      405.44      7.13 o 
  -7   2   5        4.18        7.91      1.28 o 
  -6   2   5       35.90       33.57      2.73 o 
  -5   2   5      108.02      133.24      4.40 o 
  -4   2   5        0.52        6.51      1.50 o 
  -3   2   5     1739.60     1722.27     27.24 o 
  -2   2   5      182.04      184.81      4.27 o 
  -1   2   5     1130.54     1059.13     13.41 o 
   0   2   5      920.88      816.51     10.88 o 
   1   2   5      510.58      495.77      6.40 o 
   2   2   5       43.34       67.19      2.16 o 
   3   2   5        3.86        7.88      1.54 o 
   4   2   5     3284.03     3540.20     34.84 o 
   5   2   5       46.22       43.42      2.19 o 
   6   2   5        0.49        3.00      2.43 o 
   7   2   5       21.03       21.96      2.10 o 
   8   2   5       10.49        7.21      2.43 o 
   9   2   5      444.27      456.02      9.68 o 
  10   2   5       21.77       18.98      4.41 o 
  11   2   5       28.08       37.92      7.05 o 
  12   2   5        0.08        7.54     10.96 o 
  13   2   5       43.09       52.89     15.31 o 
 -15   3   5        0.30        3.72      7.60 o 
 -14   3   5       17.54       11.17      5.61 o 
 -13   3   5       92.93        9.56      7.22 o 
 -12   3   5       49.88       29.95     10.19 o 
 -11   3   5       40.05       36.87     11.72 o 
 -10   3   5      247.07      274.00     11.71 o 
  -9   3   5        2.78       -1.30      2.49 o 
  -8   3   5      306.22      315.20      6.71 o 
  -7   3   5       17.65       15.05      1.60 o 
  -6   3   5      256.76      315.22      7.83 o 
  -5   3   5      637.17      717.23     12.68 o 
  -4   3   5      619.13      721.52     12.34 o 
  -3   3   5        0.81       13.15      1.06 o 
  -2   3   5      718.77      696.48      9.95 o 
  -1   3   5      481.98      456.54      6.31 o 
   0   3   5      120.37      117.60      3.26 o 
   1   3   5     1280.20     1268.50     16.53 o 
   2   3   5      503.74      517.82      7.18 o 
   3   3   5        8.86        8.01      1.57 o 
   4   3   5      323.55      358.72      5.83 o 
   5   3   5      133.30      144.82      5.24 o 
   6   3   5        5.16        1.87      1.74 o 
   7   3   5      377.83      375.64      6.84 o 
   8   3   5       10.59        6.27      2.21 o 
   9   3   5        0.28        1.12      2.59 o 
  10   3   5        0.14       -1.40      3.26 o 
  11   3   5        0.00        1.08      3.90 o 
  12   3   5       12.75        4.48     11.37 o 
  13   3   5        4.27        6.23     12.83 o 
 -15   4   5        8.29        9.24      8.36 o 
 -14   4   5       12.76        8.50      5.52 o 
 -13   4   5        6.67        1.29      4.32 o 
 -12   4   5      125.72      167.88     26.40 o 
 -11   4   5      417.32      459.12     16.32 o 
 -10   4   5        0.00        5.11      3.62 o 
  -9   4   5      227.55      210.29     12.87 o 
  -8   4   5        8.08        5.44      1.63 o 
  -7   4   5      263.90      273.42      8.12 o 
  -6   4   5       12.33       11.63      1.77 o 
  -5   4   5      646.90      679.21      9.72 o 
  -4   4   5       42.36       45.30      1.91 o 
  -3   4   5     3111.28     3273.27     33.77 o 
  -2   4   5     1687.30     1547.39     17.40 o 
  -1   4   5       40.18       27.63      2.83 o 
   0   4   5      776.55      727.90     10.82 o 
   1   4   5      868.36      856.63     12.30 o 
   2   4   5      301.10      277.63      5.52 o 
   3   4   5     2343.75     2470.64     30.09 o 
   4   4   5       15.83       21.19      1.71 o 
   5   4   5       60.27       63.66      2.36 o 
   6   4   5       42.19       49.02      2.54 o 
   7   4   5       49.89       54.40      3.64 o 
   8   4   5       25.93       31.72      3.44 o 
   9   4   5        0.30       -0.96      2.41 o 
  10   4   5        2.70        3.61      3.65 o 
  11   4   5       45.22       44.51      5.92 o 
  12   4   5        7.28        5.12      6.05 o 
  13   4   5        8.74        5.28     19.14 o 
 -14   5   5        2.55        5.10      5.07 o 
 -13   5   5       30.26       25.69      9.19 o 
 -12   5   5       67.60       73.07      8.05 o 
 -11   5   5      664.81      734.65     33.99 o 
 -10   5   5        0.10        5.38      3.43 o 
  -9   5   5       39.45       55.69     11.55 o 
  -8   5   5       24.23       25.25      2.17 o 
  -7   5   5        0.50        2.92      1.92 o 
  -6   5   5        7.48       12.08      1.54 o 
  -5   5   5      359.53      390.11      6.77 o 
  -4   5   5     1071.98     1087.15     12.71 o 
  -3   5   5     2699.48     2789.23     29.73 o 
  -2   5   5     1635.04     1729.35     19.56 o 
  -1   5   5      393.38      422.75      7.61 o 
   0   5   5      302.08      318.93      6.44 o 
   1   5   5      634.15      646.64     10.86 o 
   2   5   5      283.24      325.38      6.56 o 
   3   5   5       21.68       17.59      1.68 o 
   4   5   5       64.81       65.34      2.55 o 
   5   5   5        0.02       -0.93      1.19 o 
   6   5   5        0.06        3.56      4.47 o 
   7   5   5        8.78        6.84      2.52 o 
   8   5   5       98.69       97.73      5.66 o 
   9   5   5        0.03        4.74      2.59 o 
  10   5   5       73.66       75.65      6.62 o 
  11   5   5        9.13       11.82      4.63 o 
  12   5   5       24.53       22.59      5.95 o 
  13   5   5        0.02       -2.73      7.26 o 
 -14   6   5        1.81        1.44      5.69 o 
 -13   6   5        2.08        1.63      4.11 o 
 -12   6   5       61.72       68.69     12.54 o 
 -11   6   5      183.08      202.45     10.98 o 
 -10   6   5       49.27       50.80      5.77 o 
  -9   6   5       31.13       46.94      5.28 o 
  -8   6   5       57.07       53.57      8.00 o 
  -7   6   5       15.34       19.57      2.94 o 
  -6   6   5       30.75       40.58      2.45 o 
  -5   6   5     1710.56     1700.33     18.92 o 
  -4   6   5      970.10      973.04     15.40 o 
  -3   6   5      921.52     1038.09     15.29 o 
  -2   6   5      306.97      361.08      6.43 o 
  -1   6   5      232.27      237.81      6.19 o 
   0   6   5     1200.71     1190.21     18.01 o 
   1   6   5      404.64      391.51      9.62 o 
   2   6   5       43.69       58.00      4.10 o 
   3   6   5      434.37      404.50      6.69 o 
   4   6   5      157.21      159.59      3.90 o 
   5   6   5      334.68      379.63      6.19 o 
   6   6   5       18.46       30.66      2.70 o 
   7   6   5      262.06      257.53      7.45 o 
   8   6   5      362.94      396.36      9.66 o 
   9   6   5        0.91        0.72      2.74 o 
  10   6   5       26.75       41.88      4.36 o 
  11   6   5       11.20       15.59      5.32 o 
  12   6   5        0.10       -2.80      4.44 o 
  13   6   5       13.97        7.44      8.20 o 
 -14   7   5        5.40        7.73      6.09 o 
 -13   7   5        1.22        0.27      4.39 o 
 -12   7   5       11.55       11.35      6.87 o 
 -11   7   5        0.54       -0.41      3.56 o 
 -10   7   5      251.98      243.46     11.29 o 
  -9   7   5      111.47      122.18      7.47 o 
  -8   7   5      320.65      364.13     15.51 o 
  -7   7   5      264.87      261.92     11.71 o 
  -6   7   5      479.13      493.78     12.32 o 
  -5   7   5       13.21       17.66      2.07 o 
  -4   7   5       49.36       56.12      4.37 o 
  -3   7   5       69.62       91.47      3.55 o 
  -2   7   5      171.93      212.90      5.28 o 
  -1   7   5      233.69      243.51      6.46 o 
   0   7   5      383.61      429.97      8.82 o 
   1   7   5      868.91      886.90     14.54 o 
   2   7   5       65.43       75.65      3.61 o 
   3   7   5       21.47       23.83      2.02 o 
   4   7   5      236.78      221.46      5.20 o 
   5   7   5       17.62       13.30      2.34 o 
   6   7   5       44.67       53.25      3.88 o 
   7   7   5       56.62       57.16      4.16 o 
   8   7   5        1.83        2.24      3.14 o 
   9   7   5      147.09      164.84      8.37 o 
  10   7   5       43.26       46.55      5.84 o 
  11   7   5       10.01        6.35      4.93 o 
  12   7   5        0.10       -3.41      4.89 o 
  13   7   5       24.30       20.27      8.91 o 
 -14   8   5        9.69       18.36      7.57 o 
 -13   8   5        1.97        3.84      4.87 o 
 -12   8   5        0.29        1.61      4.16 o 
 -11   8   5      308.48      341.95     31.68 o 
 -10   8   5        6.06        2.94      3.27 o 
  -9   8   5      158.88      176.27     14.19 o 
  -8   8   5        0.89        5.39      5.00 o 
  -7   8   5       55.51       71.46      7.08 o 
  -6   8   5      206.81      221.32      6.89 o 
  -5   8   5      227.53      224.77     11.12 o 
  -4   8   5      178.42      190.44      5.64 o 
  -3   8   5      192.90      208.93      5.67 o 
  -2   8   5      244.41      300.37      9.41 o 
  -1   8   5      571.43      576.17     11.29 o 
   0   8   5      818.39      886.19     14.93 o 
   1   8   5      700.00      712.61     12.74 o 
   2   8   5      400.10      448.50     10.39 o 
   3   8   5      604.65      530.09      8.99 o 
   4   8   5        0.64        6.53      2.71 o 
   5   8   5      266.49      270.23      8.05 o 
   6   8   5        0.23       -1.54      2.23 o 
   7   8   5       17.48        7.49      2.75 o 
   8   8   5        0.10        1.13      2.62 o 
   9   8   5      131.13      143.07      6.51 o 
  10   8   5       59.40       73.88      5.37 o 
  11   8   5       16.73       13.85      5.39 o 
  12   8   5       11.76        4.71      7.80 o 
 -13   9   5        2.48        1.90      4.59 o 
 -12   9   5       32.92       26.97     10.60 o 
 -11   9   5        4.13        3.84      4.02 o 
 -10   9   5       17.77       10.63      6.67 o 
  -9   9   5       32.63       28.34      9.18 o 
  -8   9   5      721.74      699.11     22.51 o 
  -7   9   5        4.48        4.77      3.86 o 
  -6   9   5        1.10       -0.66      2.16 o 
  -5   9   5     1567.22     1505.20     26.94 o 
  -4   9   5        8.62       29.29      3.45 o 
  -3   9   5       38.56       45.73      4.10 o 
  -2   9   5      167.37      172.02      6.95 o 
  -1   9   5      297.56      276.40      9.43 o 
   0   9   5     3374.70     3450.86     59.83 o 
   1   9   5       12.08       22.59      2.79 o 
   2   9   5      238.13      271.30      8.50 o 
   3   9   5      947.80      912.15     14.97 o 
   4   9   5      469.57      454.82     10.53 o 
   5   9   5      236.86      218.82      7.54 o 
   6   9   5      377.15      346.45      9.78 o 
   7   9   5      160.88      170.89      6.52 o 
   8   9   5       34.91       32.82      5.33 o 
   9   9   5       41.57       44.55      4.58 o 
  10   9   5       58.51       64.95      5.32 o 
  11   9   5       29.61       32.21      6.78 o 
  12   9   5       13.50       13.88      5.61 o 
 -13  10   5        2.23        6.48      5.16 o 
 -12  10   5        0.44        5.00      4.39 o 
 -11  10   5        4.12        7.38      4.26 o 
 -10  10   5        0.14       -0.68      3.68 o 
  -9  10   5       20.27       14.57      3.99 o 
  -8  10   5      336.27      336.15     16.17 o 
  -7  10   5        0.08       -3.46      3.77 o 
  -6  10   5      311.66      366.61     15.69 o 
  -5  10   5       97.70      101.85      6.15 o 
  -4  10   5       86.14       81.93      5.48 o 
  -3  10   5       14.30       20.78      3.43 o 
  -2  10   5        7.26       -0.24      2.47 o 
  -1  10   5      674.48      675.07     19.73 o 
   0  10   5      117.31      108.60      9.57 o 
   1  10   5       10.92       15.37      4.46 o 
   2  10   5      127.23      129.70      6.72 o 
   3  10   5      504.96      509.77     11.53 o 
   4  10   5       16.93       14.40      3.32 o 
   5  10   5      149.99      139.93      6.32 o 
   6  10   5       56.36       64.70      4.98 o 
   7  10   5        6.26        1.20      2.60 o 
   8  10   5        0.01        4.01      2.94 o 
   9  10   5        1.13        3.01      3.06 o 
  10  10   5       89.48       94.99      6.11 o 
  11  10   5        9.01        5.81      5.26 o 
 -12  11   5       12.99       19.65      5.65 o 
 -11  11   5       11.49       15.11      4.84 o 
 -10  11   5       31.38       34.94     11.98 o 
  -9  11   5      108.31      112.47      6.86 o 
  -8  11   5        0.07        1.16      4.16 o 
  -7  11   5     1018.02     1022.25     30.89 o 
  -6  11   5      196.76      172.93      8.23 o 
  -5  11   5      121.18      112.50      6.55 o 
  -4  11   5      147.87      182.26      8.05 o 
  -3  11   5        3.70        5.93      2.85 o 
  -2  11   5        9.90        2.94      3.51 o 
  -1  11   5      522.89      458.03     34.65 o 
   0  11   5        0.46        2.55      2.90 o 
   1  11   5      639.24      615.05     14.44 o 
   2  11   5      249.87      271.22     11.35 o 
   3  11   5      140.81      137.37      6.50 o 
   4  11   5      378.43      374.74     11.80 o 
   5  11   5      187.96      201.65      7.99 o 
   6  11   5        7.58        1.27      3.02 o 
   7  11   5       31.52       43.97      4.40 o 
   8  11   5        1.80        4.14      3.03 o 
   9  11   5       63.97       68.84      5.70 o 
  10  11   5       38.25       35.70      4.69 o 
  11  11   5       17.83       15.84      6.22 o 
 -12  12   5        0.10       12.08     12.02 o 
 -11  12   5        7.82       19.18      5.42 o 
 -10  12   5       86.89      119.66      9.32 o 
  -9  12   5       13.55       18.05      3.83 o 
  -8  12   5      583.92      565.30     14.77 o 
  -7  12   5       16.19       19.76      7.47 o 
  -6  12   5       79.94       79.40     15.14 o 
  -5  12   5      276.30      270.54     10.17 o 
  -4  12   5        5.80        2.27      2.81 o 
  -3  12   5        7.31        5.51      2.90 o 
  -2  12   5      975.85      998.45     28.00 o 
  -1  12   5     2053.08     1964.76     33.72 o 
   0  12   5        3.68        8.31      3.54 o 
   1  12   5      302.68      268.69     11.85 o 
   2  12   5      182.06      151.37      7.60 o 
   3  12   5     1301.60     1251.03     23.16 o 
   4  12   5       66.72       73.96      5.52 o 
   5  12   5        0.97       11.77      3.77 o 
   6  12   5       15.25       22.02      5.31 o 
   7  12   5       35.55       35.75      4.91 o 
   8  12   5       40.03       54.05      5.04 o 
   9  12   5       14.82       10.23      3.72 o 
  10  12   5        4.04        6.43      3.81 o 
 -11  13   5       32.81       55.87     15.51 o 
 -10  13   5       14.08       13.20      5.69 o 
  -9  13   5      220.97      240.58     10.39 o 
  -8  13   5       41.63       58.87      5.35 o 
  -7  13   5       48.71       70.34      9.35 o 
  -6  13   5        4.05        4.74      3.66 o 
  -5  13   5       44.70       45.89      5.55 o 
  -4  13   5      418.15      428.80     13.47 o 
  -3  13   5      380.69      344.36     16.67 o 
  -2  13   5      168.07      153.33      7.02 o 
  -1  13   5       64.91       77.57      5.40 o 
   0  13   5      753.61      719.38     16.84 o 
   1  13   5      804.47      807.56     18.42 o 
   2  13   5      859.68      795.81     22.07 o 
   3  13   5      139.86      133.11      8.35 o 
   4  13   5       67.45       85.08      5.91 o 
   5  13   5       64.03       61.35      5.52 o 
   6  13   5        3.38       10.06      3.77 o 
   7  13   5        4.03       12.65      4.03 o 
   8  13   5        2.07        5.56      3.60 o 
   9  13   5       18.97       23.70      4.45 o 
  10  13   5        0.07        2.82      3.85 o 
 -10  14   5       15.12       11.88      5.77 o 
  -9  14   5       15.20       11.06      4.55 o 
  -8  14   5      195.39      210.01     10.30 o 
  -7  14   5       64.15       68.05      6.55 o 
  -6  14   5       67.92       79.64      9.91 o 
  -5  14   5      140.47      152.29     10.39 o 
  -4  14   5      141.68      118.64      7.86 o 
  -3  14   5       29.09       27.72      3.57 o 
  -2  14   5       22.66       27.41      4.58 o 
  -1  14   5       34.04       28.84      4.38 o 
   0  14   5      270.97      274.01     15.98 o 
   1  14   5      530.23      536.40     14.91 o 
   2  14   5      384.77      371.14     14.38 o 
   3  14   5      240.74      243.02      9.13 o 
   4  14   5       68.34       65.99      6.07 o 
   5  14   5      158.04      153.23      8.59 o 
   6  14   5       15.98       17.21      4.31 o 
   7  14   5       11.93       11.95      4.40 o 
   8  14   5      224.83      264.20      9.73 o 
   9  14   5       62.61       79.86      6.38 o 
 -10  15   5       99.73       97.52     10.43 o 
  -9  15   5       54.98       64.92      7.99 o 
  -8  15   5        0.06       -3.68      3.68 o 
  -7  15   5      185.72      200.72     11.54 o 
  -6  15   5        0.33        3.19      3.12 o 
  -5  15   5       25.27       17.89      3.59 o 
  -4  15   5        4.75        9.33      3.27 o 
  -3  15   5       88.82      101.47      5.77 o 
  -2  15   5        0.03       -0.72      3.90 o 
  -1  15   5        4.43       12.64      4.05 o 
   0  15   5      211.54      195.76     10.06 o 
   1  15   5        4.63       10.78      4.88 o 
   2  15   5       40.27       42.71      6.93 o 
   3  15   5       91.45       76.28      6.00 o 
   4  15   5       65.99       84.90      6.50 o 
   5  15   5      319.64      323.61     11.65 o 
   6  15   5        8.57        6.45      4.05 o 
   7  15   5      221.03      265.75     11.23 o 
   8  15   5        3.04       11.30      4.88 o 
  -9  16   5       14.78       16.81      5.81 o 
  -8  16   5       43.93       34.58      6.00 o 
  -7  16   5       39.11       49.78      8.58 o 
  -6  16   5      198.07      214.41     11.68 o 
  -5  16   5       14.61       16.79      3.83 o 
  -4  16   5        9.38       17.72      3.73 o 
  -3  16   5        6.69       12.91      3.51 o 
  -2  16   5        2.68        1.17      3.54 o 
  -1  16   5      452.01      431.83     13.98 o 
   0  16   5       24.47       22.89      5.54 o 
   1  16   5        0.06        3.92      4.41 o 
   2  16   5       19.09       38.14      6.48 o 
   3  16   5        5.75        1.85      5.79 o 
   4  16   5      287.72      308.21     11.60 o 
   5  16   5        0.37       -0.06      4.88 o 
   6  16   5        9.85       10.23      6.77 o 
   7  16   5       84.41      105.38      8.23 o 
  -8  17   5       41.00       46.66      7.69 o 
  -7  17   5      173.88      189.16     12.56 o 
  -6  17   5        0.81        0.37      4.78 o 
  -5  17   5        6.90       15.39      4.02 o 
  -4  17   5       32.91       37.67      4.77 o 
  -3  17   5       13.99       11.04      3.92 o 
  -2  17   5      106.34      107.45      6.67 o 
  -1  17   5       30.50       34.59      5.36 o 
   0  17   5      167.29      181.31     11.25 o 
   1  17   5        0.07        1.63      6.60 o 
   2  17   5       61.33       75.47      8.36 o 
   3  17   5      105.42       92.19      7.24 o 
   4  17   5       52.38       59.84      7.83 o 
   5  17   5        6.60       12.21      5.52 o 
   6  17   5       54.78       60.74      6.94 o 
  -6  18   5       65.38       75.99     14.19 o 
  -5  18   5        7.93       10.74      4.44 o 
  -4  18   5        3.79        7.62      4.10 o 
  -3  18   5       43.50       60.32      5.96 o 
  -2  18   5       19.28       17.68      4.61 o 
  -1  18   5      228.94      248.14     13.00 o 
   0  18   5       49.96       61.29      7.77 o 
   1  18   5       10.23        6.00      5.07 o 
   2  18   5        7.50        4.62      5.13 o 
   3  18   5       13.24        9.14      4.43 o 
   4  18   5       42.62       42.96      6.11 o 
   5  18   5        7.26       12.51      5.02 o 
  -4  19   5       87.85      108.38      8.33 o 
  -3  19   5       55.86       78.71      6.83 o 
  -2  19   5       77.78       80.51      7.41 o 
  -1  19   5       47.42       44.87      7.60 o 
   0  19   5       31.70       47.83      7.77 o 
   1  19   5       13.33       15.18      7.26 o 
   2  19   5        1.39        2.80      4.40 o 
   3  19   5       11.30        6.20      4.69 o 
 -15   0   6        3.13       -3.30     10.56 o 
 -14   0   6       35.38        3.30     11.22 o 
 -12   0   6       11.62       21.12     10.56 o 
 -10   0   6      749.30      817.40     22.17 o 
  -9   0   6      205.54      232.99      6.98 o 
  -8   0   6       25.71       25.88      3.46 o 
  -7   0   6       35.11       52.44      2.81 o 
  -6   0   6     1792.93     1940.46     28.84 o 
  -5   0   6     1006.55     1130.96     16.92 o 
  -4   0   6     2644.91     2735.31     79.85 o 
  -3   0   6     6768.25     6649.86    178.17 o 
  -2   0   6    12861.45    12300.63    320.71 o 
  -1   0   6      302.77      283.76     15.18 o 
   0   0   6       89.00       65.21      6.50 o 
   1   0   6       35.15       36.98      2.49 o 
   2   0   6     5382.62     5264.07     75.93 o 
   3   0   6        2.61        8.18      1.92 o 
   4   0   6     5325.22     5111.27     75.15 o 
   5   0   6       10.14       16.40      3.08 o 
   6   0   6      364.37      371.68      9.34 o 
   7   0   6     1417.79     1435.43     23.37 o 
   8   0   6     1198.14     1209.70     30.20 o 
   9   0   6      225.24      228.67     22.11 o 
  10   0   6       23.49       29.38      6.64 o 
  11   0   6        2.68       -9.90     13.86 o 
  12   0   6        0.61        2.64     16.50 o 
 -15   1   6       11.19        8.82      8.16 o 
 -14   1   6       51.78        3.12      6.95 o 
 -13   1   6       37.41        5.26      6.75 o 
 -12   1   6      504.70      607.11     26.40 o 
 -11   1   6       16.37        8.91      5.52 o 
 -10   1   6      399.34      391.82     10.48 o 
  -9   1   6      548.33      547.86      8.65 o 
  -8   1   6       29.74       38.14      2.17 o 
  -7   1   6       47.52       46.75      1.92 o 
  -6   1   6      151.83      176.61      7.63 o 
  -5   1   6      584.74      619.76      9.05 o 
  -4   1   6     1230.87     1277.01     17.50 o 
  -3   1   6     3801.42     3740.84     53.84 o 
  -2   1   6     2973.76     2892.50     40.14 o 
  -1   1   6     2817.87     2855.87     41.81 o 
   0   1   6     1323.83     1330.74     18.97 o 
   1   1   6       10.60       10.35      1.20 o 
   2   1   6     1897.98     1855.20     18.93 o 
   3   1   6     5703.19     5914.43     55.70 o 
   4   1   6     1720.62     1811.12     19.43 o 
   5   1   6       15.20       15.73      1.93 o 
   6   1   6        2.47        4.21      1.69 o 
   7   1   6      313.81      299.66      6.84 o 
   8   1   6      368.66      373.22      7.14 o 
   9   1   6      169.51      166.77      7.01 o 
  10   1   6       26.67       29.79      4.90 o 
  11   1   6        5.33        9.87      5.64 o 
  12   1   6        2.17        5.61     11.67 o 
  13   1   6        6.78        6.60     13.07 o 
 -15   2   6       12.50        3.26      8.16 o 
 -14   2   6       16.33        4.62      7.69 o 
 -13   2   6      122.27       15.18     11.22 o 
 -12   2   6       22.80        8.45      9.77 o 
 -11   2   6      121.56      116.54     10.89 o 
 -10   2   6        0.01        5.00      3.12 o 
  -9   2   6      144.01      140.50      4.95 o 
  -8   2   6      212.55      203.90      4.72 o 
  -7   2   6       44.50       40.86      1.66 o 
  -6   2   6      264.60      246.90      7.33 o 
  -5   2   6      249.36      251.92      6.19 o 
  -4   2   6      161.81      178.17      4.67 o 
  -3   2   6      232.00      258.92      5.76 o 
  -2   2   6     2877.33     2930.45     38.53 o 
  -1   2   6     3677.41     3593.81     46.46 o 
   0   2   6       53.22       62.48      2.55 o 
   1   2   6     1855.21     1782.33     20.36 o 
   2   2   6       98.10      108.24      2.66 o 
   3   2   6       87.74       67.68      2.46 o 
   4   2   6     5910.42     5906.97     56.38 o 
   5   2   6        2.70        0.93      1.25 o 
   6   2   6     1138.16     1131.15     12.53 o 
   7   2   6       41.99       41.67      2.86 o 
   8   2   6      398.74      397.85      8.47 o 
   9   2   6      114.58      145.66      5.14 o 
  10   2   6        0.01       -1.01      4.56 o 
  11   2   6       13.92        6.36      6.01 o 
  12   2   6       31.28       48.31     14.18 o 
  13   2   6        0.43        4.75     12.83 o 
 -15   3   6        6.97        7.19      8.62 o 
 -14   3   6        0.96        5.28      5.43 o 
 -13   3   6        5.03        4.12      4.62 o 
 -12   3   6      221.42      265.26     19.14 o 
 -11   3   6      113.20      127.54      9.02 o 
 -10   3   6      158.65      150.47      8.67 o 
  -9   3   6       61.96       63.69      5.77 o 
  -8   3   6      214.98      204.89      6.29 o 
  -7   3   6      448.69      450.23     11.86 o 
  -6   3   6      608.72      679.43     12.94 o 
  -5   3   6       10.60       22.38      2.97 o 
  -4   3   6       42.98       75.11      4.51 o 
  -3   3   6      132.09      135.49      4.35 o 
  -2   3   6     5605.19     5419.78     61.02 o 
  -1   3   6      605.43      606.68      9.77 o 
   0   3   6     1617.32     1587.33     20.30 o 
   1   3   6      476.23      463.26      7.83 o 
   2   3   6      633.53      650.66      8.80 o 
   3   3   6     3489.75     3474.85     36.19 o 
   4   3   6      326.54      300.20      5.77 o 
   5   3   6      650.53      628.77      9.03 o 
   6   3   6      280.09      278.00      5.50 o 
   7   3   6      707.13      703.97      9.37 o 
   8   3   6      225.97      242.88      7.01 o 
   9   3   6       63.85       74.73      4.53 o 
  10   3   6       35.29       36.51      5.22 o 
  11   3   6        0.41       -2.90      8.03 o 
  12   3   6      116.48      150.82     17.92 o 
  13   3   6        0.23      -15.18     15.18 o 
 -15   4   6        6.54        2.90      8.16 o 
 -14   4   6        0.11       -0.11      6.27 o 
 -13   4   6        0.04       -1.07      4.50 o 
 -12   4   6       49.41       67.08      7.57 o 
 -11   4   6        8.61       12.13      6.59 o 
 -10   4   6       13.38       13.20      3.77 o 
  -9   4   6      143.77      150.77      5.33 o 
  -8   4   6      374.41      399.03     14.10 o 
  -7   4   6       96.55      108.54      5.29 o 
  -6   4   6      100.64       95.73      4.60 o 
  -5   4   6        4.18       15.29      3.33 o 
  -4   4   6      328.24      353.66      7.20 o 
  -3   4   6     1095.37     1123.22     14.02 o 
  -2   4   6     4555.37     4662.15     47.13 o 
  -1   4   6     5579.66     5620.37     56.17 o 
   0   4   6        0.60        3.07      2.24 o 
   1   4   6     5816.74     5856.90     66.30 o 
   2   4   6        3.33        6.04      1.28 o 
   3   4   6     2151.36     2145.98     25.31 o 
   4   4   6       15.95       14.22      1.87 o 
   5   4   6      330.09      334.37      5.81 o 
   6   4   6      510.08      524.87      7.86 o 
   7   4   6      326.49      327.50      8.90 o 
   8   4   6     1431.60     1463.61     20.49 o 
   9   4   6        2.32        4.80      2.62 o 
  10   4   6        6.49        2.68      3.67 o 
  11   4   6       42.48       48.29      7.49 o 
  12   4   6        4.87        0.08      4.92 o 
  13   4   6        0.29      -13.20     17.16 o 
 -14   5   6        1.97        2.24      5.49 o 
 -13   5   6        1.95       -3.96      3.97 o 
 -12   5   6       39.69       53.59      7.19 o 
 -11   5   6       14.36       10.86      4.04 o 
 -10   5   6       69.02       59.26      8.90 o 
  -9   5   6       73.64       75.02      3.94 o 
  -8   5   6       56.47       52.70      7.69 o 
  -7   5   6       37.96       35.87      4.12 o 
  -6   5   6      278.03      269.17      7.87 o 
  -5   5   6       87.00       90.68      2.72 o 
  -4   5   6      411.24      504.78      7.17 o 
  -3   5   6       88.66       89.53      2.97 o 
  -2   5   6     3307.43     3362.06     35.27 o 
  -1   5   6      488.66      448.54      8.17 o 
   0   5   6     4162.82     4167.98     48.73 o 
   1   5   6      897.38      927.78     14.67 o 
   2   5   6     4652.80     4546.45     49.62 o 
   3   5   6       18.28       35.73      2.47 o 
   4   5   6      190.20      208.52      4.84 o 
   5   5   6       12.04       14.35      1.75 o 
   6   5   6       43.27       37.93      3.01 o 
   7   5   6      104.32      109.54      4.58 o 
   8   5   6      269.12      293.57      8.28 o 
   9   5   6      117.47      121.97      7.27 o 
  10   5   6        6.32        9.24      3.24 o 
  11   5   6       62.03       64.37      8.63 o 
  12   5   6        3.84        7.39      5.29 o 
  13   5   6        2.33       -3.30     19.14 o 
 -14   6   6        0.02       -3.51      5.18 o 
 -13   6   6        2.81        0.99      4.32 o 
 -12   6   6       14.36       13.81      6.23 o 
 -11   6   6      522.69      524.13     26.73 o 
 -10   6   6      431.87      471.56     17.49 o 
  -9   6   6      401.84      400.75     19.17 o 
  -8   6   6      253.88      232.68     16.50 o 
  -7   6   6     1298.14     1276.73     22.52 o 
  -6   6   6      495.43      515.40     10.07 o 
  -5   6   6       41.81       48.63      2.93 o 
  -4   6   6      105.60       90.83      3.01 o 
  -3   6   6     1681.34     1878.25     21.66 o 
  -2   6   6       75.99      110.94      3.59 o 
  -1   6   6      338.67      331.89      7.12 o 
   0   6   6      355.94      380.35      8.15 o 
   1   6   6      230.59      224.16      5.96 o 
   2   6   6      756.19      800.32     12.87 o 
   3   6   6       31.15       27.58      2.14 o 
   4   6   6       35.86       26.89      2.14 o 
   5   6   6       63.34       62.63      3.02 o 
   6   6   6      215.03      216.24      6.57 o 
   7   6   6       46.96       42.95      3.82 o 
   8   6   6      205.25      220.78      7.37 o 
   9   6   6       35.74       38.92      4.16 o 
  10   6   6      255.05      272.29      8.78 o 
  11   6   6        5.08        7.21      4.71 o 
  12   6   6        2.76        8.12      5.29 o 
  13   6   6       51.13       24.42     21.78 o 
 -14   7   6        3.66       -1.17      5.10 o 
 -13   7   6        0.32        0.87      4.32 o 
 -12   7   6       49.89       31.23     11.46 o 
 -11   7   6       18.52       18.26      5.03 o 
 -10   7   6        5.76       12.23      3.80 o 
  -9   7   6      251.01      261.25      6.87 o 
  -8   7   6      138.94      105.31     32.01 o 
  -7   7   6      958.95      948.89     45.27 o 
  -6   7   6        3.69       15.32      2.95 o 
  -5   7   6        9.65       12.95      1.88 o 
  -4   7   6        0.10        2.55      1.47 o 
  -3   7   6      519.22      558.92      8.98 o 
  -2   7   6      566.30      604.64      9.54 o 
  -1   7   6       17.43       26.15      2.63 o 
   0   7   6        0.36       -0.09      1.50 o 
   1   7   6       11.51       15.22      2.48 o 
   2   7   6      155.60      141.45      4.93 o 
   3   7   6        0.39        1.96      1.71 o 
   4   7   6        3.03        8.33      1.65 o 
   5   7   6      219.57      211.76     10.43 o 
   6   7   6      363.44      334.64      8.57 o 
   7   7   6      226.65      231.67      7.32 o 
   8   7   6      126.21      131.55      5.99 o 
   9   7   6       13.89       11.65      3.52 o 
  10   7   6        4.06        3.32      3.16 o 
  11   7   6        3.08        4.57      4.92 o 
  12   7   6        7.98        1.92      5.15 o 
 -14   8   6        7.15        9.90     12.54 o 
 -13   8   6        0.26        1.34      4.75 o 
 -12   8   6        5.62        6.34      4.21 o 
 -11   8   6        9.32        8.13      5.55 o 
 -10   8   6        1.58       -1.69      2.77 o 
  -9   8   6       43.91       14.56     11.22 o 
  -8   8   6      664.85      650.01     34.32 o 
  -7   8   6      167.52      182.60      9.99 o 
  -6   8   6       97.84      104.06      6.58 o 
  -5   8   6      177.37      206.77      6.18 o 
  -4   8   6       37.38       38.31      2.80 o 
  -3   8   6        9.41        9.93      2.05 o 
  -2   8   6      692.32      653.37     10.96 o 
  -1   8   6     1772.90     1820.59     32.75 o 
   0   8   6       14.01       14.45      2.39 o 
   1   8   6     2122.60     2100.05     29.94 o 
   2   8   6       76.62       68.97      3.76 o 
   3   8   6      133.32      138.52      4.76 o 
   4   8   6      693.61      701.84     11.38 o 
   5   8   6      113.83      116.99      5.80 o 
   6   8   6        0.49        0.82      2.35 o 
   7   8   6        5.47        3.36      2.75 o 
   8   8   6       26.63       26.12      3.69 o 
   9   8   6        5.54        2.52      3.97 o 
  10   8   6       63.20       57.94      5.16 o 
  11   8   6        6.35        3.62      5.27 o 
  12   8   6       32.63       37.52      7.45 o 
 -13   9   6        0.31       -8.18      8.18 o 
 -12   9   6        0.09        1.49      4.16 o 
 -11   9   6        7.32        4.67      5.12 o 
 -10   9   6        6.63        3.14      3.32 o 
  -9   9   6        1.64        0.09      5.35 o 
  -8   9   6       59.56       47.83      9.24 o 
  -7   9   6       34.65       27.97      5.07 o 
  -6   9   6      470.71      483.39     16.88 o 
  -5   9   6      721.00      727.76     22.11 o 
  -4   9   6      390.40      342.75      8.57 o 
  -3   9   6       79.25       80.57      4.00 o 
  -2   9   6      164.63      147.80      6.38 o 
  -1   9   6      582.75      577.47     11.89 o 
   0   9   6     1739.18     1830.90     27.24 o 
   1   9   6      102.65      112.24      4.88 o 
   2   9   6        4.53        0.49      3.38 o 
   3   9   6        4.74        9.30      2.20 o 
   4   9   6       24.73       15.92      3.18 o 
   5   9   6      130.93      136.95      6.34 o 
   6   9   6      435.28      488.62     12.77 o 
   7   9   6      115.53      118.91      5.80 o 
   8   9   6        1.57        6.63      2.97 o 
   9   9   6       46.52       40.85      4.57 o 
  10   9   6        1.09       -1.32      3.12 o 
  11   9   6       82.08       93.92      9.31 o 
  12   9   6        0.20       -5.31      5.31 o 
 -13  10   6        1.23        5.18      5.31 o 
 -12  10   6        0.00       -2.32      4.14 o 
 -11  10   6        0.41       -1.16      3.72 o 
 -10  10   6       29.81       19.46      5.99 o 
  -9  10   6       16.32        6.38      7.92 o 
  -8  10   6      124.41      104.56      9.39 o 
  -7  10   6      562.05      558.15     20.29 o 
  -6  10   6      424.81      404.70     12.95 o 
  -5  10   6        0.13        0.74      2.03 o 
  -4  10   6        0.22        0.40      2.56 o 
  -3  10   6       21.70       23.56      3.03 o 
  -2  10   6       69.43       67.70      4.70 o 
  -1  10   6      523.83      506.89     11.91 o 
   0  10   6      455.76      470.89     16.73 o 
   1  10   6       74.51       88.33      5.69 o 
   2  10   6     1131.84     1089.39     21.35 o 
   3  10   6        0.65        0.14      2.35 o 
   4  10   6       11.57       13.95      3.66 o 
   5  10   6      266.44      275.46      9.22 o 
   6  10   6      161.92      151.00      6.90 o 
   7  10   6        0.48        0.30      2.81 o 
   8  10   6       16.34        7.90      3.19 o 
   9  10   6        1.09        2.43      3.17 o 
  10  10   6        1.03        3.22      3.25 o 
  11  10   6        0.97       -5.14      5.14 o 
 -12  11   6        2.23        8.94      4.84 o 
 -11  11   6       20.64        7.94      4.59 o 
 -10  11   6        1.13        2.84      3.81 o 
  -9  11   6        0.08       -0.66      6.07 o 
  -8  11   6      114.38      110.20      9.77 o 
  -7  11   6      409.73      409.19     17.60 o 
  -6  11   6        4.78        3.39      3.86 o 
  -5  11   6       21.50       17.17      6.67 o 
  -4  11   6        8.25        4.18      2.91 o 
  -3  11   6       47.30       38.81      4.89 o 
  -2  11   6      132.27      132.06      9.35 o 
  -1  11   6      155.71      199.60     10.90 o 
   0  11   6      254.53      248.92     16.17 o 
   1  11   6        0.79        8.04      3.95 o 
   2  11   6      858.01      800.02     17.73 o 
   3  11   6      176.61      161.44      7.17 o 
   4  11   6        2.91       -1.55      3.19 o 
   5  11   6      188.51      186.62      7.95 o 
   6  11   6       79.83       79.08      5.61 o 
   7  11   6        2.82        2.47      2.94 o 
   8  11   6        3.15        3.90      3.11 o 
   9  11   6        1.61        4.89      3.36 o 
  10  11   6       17.79       26.78      4.52 o 
  11  11   6        6.15        7.44      5.82 o 
 -12  12   6       40.66       42.29      9.79 o 
 -11  12   6        4.62       13.24      4.89 o 
 -10  12   6       37.86       21.65      5.63 o 
  -9  12   6       37.85       23.54     23.76 o 
  -8  12   6        5.96        5.68      4.75 o 
  -7  12   6       67.64       54.35      8.18 o 
  -6  12   6        4.30        6.15      9.24 o 
  -5  12   6       64.19       47.81      5.25 o 
  -4  12   6        0.04       -0.61      2.73 o 
  -3  12   6        8.70        1.12      2.77 o 
  -2  12   6       64.69       72.54      7.77 o 
  -1  12   6        4.51        7.05      4.41 o 
   0  12   6        0.31        3.96      3.25 o 
   1  12   6        1.86        3.99      5.13 o 
   2  12   6      542.40      549.52     14.29 o 
   3  12   6      460.38      440.26     11.93 o 
   4  12   6        0.34       -0.34      3.35 o 
   5  12   6       26.80       23.89      4.27 o 
   6  12   6        0.31        7.26      3.54 o 
   7  12   6       82.89       93.04      5.94 o 
   8  12   6       85.34       91.15      6.13 o 
   9  12   6        7.62        7.12      3.72 o 
  10  12   6        0.06        0.61      3.73 o 
 -11  13   6       71.79       99.48      9.38 o 
 -10  13   6       39.11       25.70      5.24 o 
  -9  13   6       35.75       19.48      8.08 o 
  -8  13   6        0.01        6.44      4.94 o 
  -7  13   6        7.04        8.94      5.10 o 
  -6  13   6        3.73        2.42      5.54 o 
  -5  13   6        3.34        3.06      3.21 o 
  -4  13   6       92.00       88.38     12.14 o 
  -3  13   6       39.28       40.00      5.54 o 
  -2  13   6       32.85       32.64      6.66 o 
  -1  13   6       17.54       16.83      3.76 o 
   0  13   6      329.31      345.39     11.22 o 
   1  13   6      389.85      389.33     12.12 o 
   2  13   6      416.30      378.39     14.38 o 
   3  13   6        6.10        3.48      4.00 o 
   4  13   6       15.40       11.36      3.67 o 
   5  13   6      178.58      167.52      8.15 o 
   6  13   6       10.58        1.93      3.41 o 
   7  13   6        6.52       17.27      4.65 o 
   8  13   6        0.60       -2.07      3.62 o 
   9  13   6       16.16        9.53      4.10 o 
  10  13   6       43.98       52.78     15.51 o 
 -10  14   6        0.34       -3.30      4.72 o 
  -9  14   6       29.15       41.57     15.18 o 
  -8  14   6        8.19       21.16      7.57 o 
  -7  14   6        1.36        0.66      8.58 o 
  -6  14   6       52.07       42.89     13.20 o 
  -5  14   6       64.71       65.27      6.62 o 
  -4  14   6       18.08       30.93      7.29 o 
  -3  14   6       38.44       30.18      5.17 o 
  -2  14   6      712.34      641.62     15.53 o 
  -1  14   6       28.98       28.90      6.19 o 
   0  14   6      113.92      123.55      8.37 o 
   1  14   6      170.68      177.82      8.64 o 
   2  14   6       12.42       18.74      5.35 o 
   3  14   6       14.50       14.06      3.86 o 
   4  14   6       20.82       20.85      4.44 o 
   5  14   6        3.73        8.64      5.46 o 
   6  14   6        7.60        7.39      4.05 o 
   7  14   6       75.43       64.62      6.60 o 
   8  14   6       38.95       46.91      5.67 o 
   9  14   6       64.01       84.03      6.94 o 
 -10  15   6        8.37        6.60      6.60 o 
  -9  15   6        0.68       -5.94     10.56 o 
  -8  15   6        4.73        5.05      6.66 o 
  -7  15   6        4.15        7.26     11.22 o 
  -6  15   6       27.87       46.85     14.52 o 
  -5  15   6      109.90      107.09      8.17 o 
  -4  15   6        2.21        7.15      4.10 o 
  -3  15   6       91.99       95.03      5.66 o 
  -2  15   6       15.47       21.03      4.09 o 
  -1  15   6       21.17       27.78      4.79 o 
   0  15   6      234.53      222.77      9.78 o 
   1  15   6       44.95       49.82      6.66 o 
   2  15   6       80.69       69.30      9.90 o 
   3  15   6      133.33      133.03      7.37 o 
   4  15   6        0.76        3.03      3.77 o 
   5  15   6        0.76       -1.34      3.67 o 
   6  15   6        0.06        3.46      3.88 o 
   7  15   6       30.97       27.45      5.52 o 
   8  15   6        8.31       16.22      4.81 o 
  -9  16   6        0.45       -4.62      5.28 o 
  -8  16   6        1.26        0.08      7.29 o 
  -7  16   6       34.72       38.93     15.18 o 
  -6  16   6        2.19        0.00      9.24 o 
  -5  16   6        0.52        1.19      4.51 o 
  -4  16   6       26.59       18.70      3.59 o 
  -3  16   6       86.38       81.55      5.63 o 
  -2  16   6        0.03       -2.66      2.99 o 
  -1  16   6        0.81        5.63      3.98 o 
   0  16   6       13.00       15.54      5.07 o 
   1  16   6      151.14      140.29      9.67 o 
   2  16   6        0.59        7.13      4.88 o 
   3  16   6       33.17       23.55      5.04 o 
   4  16   6       84.14       84.39      6.84 o 
   5  16   6       46.48       40.94      5.79 o 
   6  16   6        0.25        1.91      4.07 o 
   7  16   6        4.24        8.42      6.88 o 
  -7  17   6        0.47        5.28     12.54 o 
  -6  17   6       28.20       37.61     15.18 o 
  -5  17   6        7.86        4.02      5.61 o 
  -4  17   6        2.91        8.42      3.83 o 
  -3  17   6        1.47        4.39      3.53 o 
  -2  17   6        9.44        5.21      3.65 o 
  -1  17   6       20.69       26.95      8.27 o 
   0  17   6        1.47        3.93      4.60 o 
   1  17   6        4.95       -0.33      6.93 o 
   2  17   6        6.71        7.89      5.35 o 
   3  17   6        3.35        6.92      4.32 o 
   4  17   6       11.23       14.94      4.86 o 
   5  17   6        2.89        2.34      4.24 o 
   6  17   6       11.47       16.14      5.24 o 
  -6  18   6       89.82      127.16     11.02 o 
  -5  18   6       66.74       89.34     10.89 o 
  -4  18   6        6.10       10.61      4.18 o 
  -3  18   6       68.64       96.20      7.66 o 
  -2  18   6        4.84        5.11      4.03 o 
  -1  18   6       15.18       24.76      6.18 o 
   0  18   6        0.11        1.98      5.07 o 
   1  18   6        0.62       -1.73      5.28 o 
   2  18   6        8.45        7.58      4.40 o 
   3  18   6        8.69        3.87      4.31 o 
   4  18   6       46.79       63.92     12.58 o 
  -4  19   6       73.60       91.07     11.22 o 
  -3  19   6        0.27       -0.37      4.22 o 
  -2  19   6        0.20        7.40      4.75 o 
  -1  19   6        3.10       10.34      6.18 o 
   0  19   6       42.77       47.32      7.77 o 
   1  19   6        1.55        0.33      5.54 o 
   2  19   6        0.80       -4.30      4.40 o 
 -15   1   7       12.84        3.57      8.62 o 
 -14   1   7        0.21        4.29      7.93 o 
 -13   1   7       59.07        8.92      7.69 o 
 -12   1   7        3.46        0.95      4.32 o 
 -11   1   7      198.52      200.05     13.66 o 
 -10   1   7      115.42      130.84      5.33 o 
  -9   1   7      155.95      158.91      4.69 o 
  -8   1   7       18.91       16.85      1.96 o 
  -7   1   7       23.82       22.65      1.56 o 
  -6   1   7      170.97      211.20      5.68 o 
  -5   1   7      164.25      181.82      5.05 o 
  -4   1   7     1004.15     1208.26     18.38 o 
  -3   1   7      455.35      528.29     10.27 o 
  -2   1   7      305.53      299.68      5.69 o 
  -1   1   7      662.01      673.45     11.60 o 
   0   1   7     1970.15     1934.53     22.55 o 
   1   1   7        4.23        5.93      0.97 o 
   2   1   7       28.42       31.98      1.84 o 
   3   1   7       20.35       18.92      1.79 o 
   4   1   7     2168.96     2082.33     24.21 o 
   5   1   7      400.10      431.89      8.31 o 
   6   1   7     1962.83     1975.62     24.93 o 
   7   1   7      297.22      306.76      6.46 o 
   8   1   7       68.84       69.72      3.60 o 
   9   1   7        3.48        3.14      2.61 o 
  10   1   7        0.06        1.90      4.00 o 
  11   1   7       16.23       25.81      6.95 o 
  12   1   7        1.16      -10.46     11.43 o 
  13   1   7        0.07        7.22     12.83 o 
 -15   2   7        2.12       -0.80      8.62 o 
 -14   2   7       27.48        0.93      7.42 o 
 -13   2   7       48.15       24.87     19.08 o 
 -12   2   7        6.32        2.67      4.17 o 
 -11   2   7      117.31      109.75      9.57 o 
 -10   2   7       67.44       75.22      4.70 o 
  -9   2   7       12.87       13.68      2.12 o 
  -8   2   7      532.54      520.29      8.02 o 
  -7   2   7       63.65       92.09      4.50 o 
  -6   2   7     1131.15     1260.70     25.72 o 
  -5   2   7      216.24      217.31      5.80 o 
  -4   2   7      223.01      219.02      5.81 o 
  -3   2   7     1761.55     1798.99     25.22 o 
  -2   2   7     1193.51     1291.23     18.95 o 
  -1   2   7       34.63       34.11      2.22 o 
   0   2   7     1118.90     1106.57     17.10 o 
   1   2   7        2.82        5.79      0.92 o 
   2   2   7        1.63        5.07      1.05 o 
   3   2   7        2.63        3.01      1.20 o 
   4   2   7       81.39       66.51      2.82 o 
   5   2   7      256.72      275.06      5.53 o 
   6   2   7      165.44      160.60      4.54 o 
   7   2   7        0.93       -1.76      1.76 o 
   8   2   7      288.41      293.95      7.09 o 
   9   2   7       36.01       44.91      4.04 o 
  10   2   7       40.69       59.61     15.14 o 
  11   2   7        3.13        8.90      5.69 o 
  12   2   7       17.35       21.12     18.48 o 
  13   2   7        2.65        7.26     19.14 o 
 -15   3   7        2.63       -1.17      8.16 o 
 -14   3   7       10.92       10.76      6.93 o 
 -13   3   7        7.97       11.56      5.71 o 
 -12   3   7       67.36       66.45      7.57 o 
 -11   3   7       17.56       11.61      4.60 o 
 -10   3   7       48.37       50.00      5.71 o 
  -9   3   7      304.65      298.16      6.35 o 
  -8   3   7      556.11      576.87     12.74 o 
  -7   3   7        1.46       -0.33      1.94 o 
  -6   3   7      327.98      338.21      8.31 o 
  -5   3   7      471.70      537.43     10.80 o 
  -4   3   7     3460.17     3541.08     58.39 o 
  -3   3   7     2262.99     2254.40     31.47 o 
  -2   3   7       63.87       64.53      3.27 o 
  -1   3   7       48.17       57.39      2.41 o 
   0   3   7        1.90       11.59      1.81 o 
   1   3   7       10.44       18.76      1.32 o 
   2   3   7       28.77       19.67      1.63 o 
   3   3   7      310.83      341.27      5.62 o 
   4   3   7      778.79      752.99     10.47 o 
   5   3   7        0.54        1.71      1.52 o 
   6   3   7        0.06        0.20      2.09 o 
   7   3   7       76.88       80.80      3.57 o 
   8   3   7        8.80       12.66      2.68 o 
   9   3   7       78.56       76.83      4.19 o 
  10   3   7        0.72        1.98      6.01 o 
  11   3   7        0.95        7.52      6.64 o 
  12   3   7        2.37       11.22     17.82 o 
  13   3   7       60.36       91.07     25.74 o 
 -14   4   7        4.20        1.45      5.49 o 
 -13   4   7        5.09       -0.06      4.58 o 
 -12   4   7        0.00        1.35      3.66 o 
 -11   4   7       10.51        3.20      3.68 o 
 -10   4   7      338.53      364.74     11.71 o 
  -9   4   7       39.84       52.13      2.96 o 
  -8   4   7      225.10      211.02      7.62 o 
  -7   4   7      278.99      279.99      8.25 o 
  -6   4   7       51.25       62.20      3.99 o 
  -5   4   7      948.08     1034.40     17.58 o 
  -4   4   7     1172.80     1284.43     20.46 o 
  -3   4   7      901.38      951.05     13.58 o 
  -2   4   7       46.00       40.96      2.33 o 
  -1   4   7     1234.99     1212.08     14.37 o 
   0   4   7      955.08      916.65     13.40 o 
   1   4   7      151.20      119.70      5.90 o 
   2   4   7      557.91      536.83      7.93 o 
   3   4   7       97.38       92.91      3.47 o 
   4   4   7       34.51       33.52      2.26 o 
   5   4   7        1.07        0.99      1.44 o 
   6   4   7      965.09     1004.07     12.38 o 
   7   4   7      428.13      422.16      8.84 o 
   8   4   7        1.04       -0.52      2.12 o 
   9   4   7       30.15       33.07      3.95 o 
  10   4   7       86.73      130.33      8.83 o 
  11   4   7      101.54       93.02      8.28 o 
  12   4   7        9.05        8.41     11.55 o 
  13   4   7       14.17       11.22     21.12 o 
 -14   5   7        1.55       -1.04      5.25 o 
 -13   5   7       10.05       15.91      6.36 o 
 -12   5   7        5.38        3.39      4.04 o 
 -11   5   7       28.23       20.90      7.05 o 
 -10   5   7       23.03       24.29      3.58 o 
  -9   5   7      504.57      530.59     11.91 o 
  -8   5   7      633.47      633.84     18.19 o 
  -7   5   7       24.12       20.85      3.41 o 
  -6   5   7      267.37      240.57      7.72 o 
  -5   5   7      408.34      417.05     11.91 o 
  -4   5   7      190.41      169.70      4.15 o 
  -3   5   7       42.93       37.17      1.90 o 
  -2   5   7       47.30       72.42      4.16 o 
  -1   5   7      319.21      304.59      5.67 o 
   0   5   7      991.34     1042.25     15.08 o 
   1   5   7       46.22       45.51      2.76 o 
   2   5   7       69.06       60.14      2.70 o 
   3   5   7       15.22       13.56      1.79 o 
   4   5   7      182.66      203.98      5.33 o 
   5   5   7      186.59      194.70      4.74 o 
   6   5   7       22.12       19.50      2.60 o 
   7   5   7      843.13      863.43     14.21 o 
   8   5   7       22.17       19.32      3.37 o 
   9   5   7        0.01       -0.53      2.76 o 
  10   5   7       83.40       87.31      5.63 o 
  11   5   7        5.82        4.49      4.92 o 
  12   5   7       26.33       37.94     12.87 o 
 -14   6   7       98.20      124.06     13.20 o 
 -13   6   7        5.89        9.87      5.02 o 
 -12   6   7        1.44        5.20      4.04 o 
 -11   6   7       96.95       97.67     18.81 o 
 -10   6   7      161.45      201.62      6.99 o 
  -9   6   7      623.97      650.01     34.32 o 
  -8   6   7        2.81       17.58      5.66 o 
  -7   6   7      427.17      414.65     11.53 o 
  -6   6   7      946.16      926.72     17.65 o 
  -5   6   7      334.14      333.12      6.93 o 
  -4   6   7      437.47      486.14     10.04 o 
  -3   6   7        0.81        4.39      1.41 o 
  -2   6   7      268.63      264.15      5.51 o 
  -1   6   7       12.66       19.59      2.25 o 
   0   6   7      650.55      800.98     12.86 o 
   1   6   7      228.87      255.72      6.59 o 
   2   6   7       16.20       23.50      2.05 o 
   3   6   7      392.13      370.22      8.04 o 
   4   6   7       68.81       77.61      3.38 o 
   5   6   7      572.24      576.98      9.97 o 
   6   6   7      482.87      485.07      9.37 o 
   7   6   7        2.45       -1.22      2.12 o 
   8   6   7       45.77       38.23      3.97 o 
   9   6   7       56.98       69.08      5.00 o 
  10   6   7        9.32        6.08      3.52 o 
  11   6   7       10.29       11.10      5.36 o 
  12   6   7       16.30       36.64     11.88 o 
 -14   7   7        0.22       -1.30      5.01 o 
 -13   7   7       57.19       75.58      8.49 o 
 -12   7   7        7.51        5.13      4.06 o 
 -11   7   7        8.30       10.80      3.97 o 
 -10   7   7       42.34       35.26     10.51 o 
  -9   7   7       92.47       65.69     25.74 o 
  -8   7   7        0.04        0.95      8.58 o 
  -7   7   7      127.86      145.67      7.14 o 
  -6   7   7      152.35      149.32      5.54 o 
  -5   7   7        6.59       13.86      2.46 o 
  -4   7   7      550.25      557.49     10.34 o 
  -3   7   7      127.40      133.93      4.19 o 
  -2   7   7      247.25      243.83      5.52 o 
  -1   7   7      139.90      127.95      4.61 o 
   0   7   7        0.01       14.85      2.34 o 
   1   7   7      433.89      461.28      9.87 o 
   2   7   7      194.37      189.27      4.82 o 
   3   7   7       11.90       18.13      2.18 o 
   4   7   7      156.32      147.29      4.72 o 
   5   7   7        4.94        6.92      2.41 o 
   6   7   7       69.72       66.01      4.14 o 
   7   7   7        1.89        4.83      3.61 o 
   8   7   7      188.13      189.72      7.23 o 
   9   7   7      218.91      238.39      8.22 o 
  10   7   7        0.72        3.04      3.04 o 
  11   7   7       22.15       25.65      6.16 o 
  12   7   7        1.15        2.31      5.37 o 
 -13   8   7        0.14        5.50      4.70 o 
 -12   8   7       22.37       25.23      8.99 o 
 -11   8   7      106.24      121.96      8.73 o 
 -10   8   7        3.67        0.33      5.54 o 
  -9   8   7       96.76       60.88     14.85 o 
  -8   8   7       74.00       79.85     13.86 o 
  -7   8   7       31.62       34.87      4.84 o 
  -6   8   7      728.08      740.24     22.45 o 
  -5   8   7        0.28        3.34      1.75 o 
  -4   8   7      744.25      742.92     12.18 o 
  -3   8   7        4.98       12.47      2.12 o 
  -2   8   7      157.97      160.53      5.90 o 
  -1   8   7      431.76      395.58      9.37 o 
   0   8   7      453.72      430.95      9.76 o 
   1   8   7      548.07      560.37     11.37 o 
   2   8   7       65.89       74.33      4.16 o 
   3   8   7        3.18        3.43      1.79 o 
   4   8   7      808.51      820.18     13.09 o 
   5   8   7      236.44      207.88      6.83 o 
   6   8   7       28.49       25.97      3.54 o 
   7   8   7      193.01      181.83      6.87 o 
   8   8   7      281.84      305.00      9.00 o 
   9   8   7        5.47        7.95      3.32 o 
  10   8   7       12.70       19.34      4.15 o 
  11   8   7        9.89       10.16      5.47 o 
  12   8   7        0.11        2.11      5.75 o 
 -13   9   7        8.32        2.30      4.87 o 
 -12   9   7       19.40       12.83      5.51 o 
 -11   9   7       40.85       51.19      6.55 o 
 -10   9   7       65.11       30.14     25.08 o 
  -9   9   7       32.32       30.36     14.85 o 
  -8   9   7       85.70       63.89     34.65 o 
  -7   9   7      651.99      428.94     19.80 o 
  -6   9   7      175.40      182.22      9.37 o 
  -5   9   7      124.98      128.99      5.31 o 
  -4   9   7      360.05      350.25      8.19 o 
  -3   9   7      621.44      615.25     13.16 o 
  -2   9   7      114.03      114.03      4.80 o 
  -1   9   7      125.09      137.07      7.03 o 
   0   9   7      933.77      926.24     16.60 o 
   1   9   7      953.92      899.84     15.93 o 
   2   9   7       29.49       38.32      4.16 o 
   3   9   7       27.62       24.60      2.83 o 
   4   9   7      132.24      116.10      5.22 o 
   5   9   7        0.43       -2.44      3.22 o 
   6   9   7      395.62      364.15     11.56 o 
   7   9   7      432.75      473.53     11.27 o 
   8   9   7       74.18       84.84      6.64 o 
   9   9   7        3.73        6.69      3.38 o 
  10   9   7        0.47        0.88      3.26 o 
  11   9   7        7.18        8.26      5.99 o 
 -13  10   7       41.77       46.58     21.09 o 
 -12  10   7        6.79        3.63      4.46 o 
 -11  10   7       21.45       19.11      5.92 o 
 -10  10   7       38.20       21.66     22.77 o 
  -9  10   7       24.83       10.18      9.57 o 
  -8  10   7      154.04      192.69     20.46 o 
  -7  10   7      239.44      245.69     18.15 o 
  -6  10   7       50.47       49.23      9.43 o 
  -5  10   7       80.42       77.48      5.01 o 
  -4  10   7       11.17       15.42      2.72 o 
  -3  10   7       84.74       86.99      7.73 o 
  -2  10   7       15.96       18.37      2.77 o 
  -1  10   7      765.63      764.31     17.72 o 
   0  10   7     1006.41      981.59     17.61 o 
   1  10   7      799.28      788.33     18.13 o 
   2  10   7        8.60        4.39      3.52 o 
   3  10   7      325.80      312.38      8.26 o 
   4  10   7      139.63      140.54      6.70 o 
   5  10   7      165.89      136.27      6.78 o 
   6  10   7       64.45       68.56      5.73 o 
   7  10   7       26.25       21.80      3.75 o 
   8  10   7       18.15       19.90      3.90 o 
   9  10   7        1.57        2.74      3.21 o 
  10  10   7       12.39       15.45      4.08 o 
  11  10   7        0.91       -0.87      5.14 o 
 -12  11   7        0.59        1.24      6.55 o 
 -11  11   7        4.70       -0.09      3.89 o 
 -10  11   7       24.72       14.33     17.49 o 
  -9  11   7       56.14       27.06     31.68 o 
  -8  11   7       28.87       15.03     13.20 o 
  -7  11   7        3.37        8.06      4.79 o 
  -6  11   7      307.15      260.21     13.48 o 
  -5  11   7      123.52      102.86      6.40 o 
  -4  11   7        6.18        6.97      3.09 o 
  -3  11   7      888.15      887.49     20.48 o 
  -2  11   7     2035.34     1995.14     34.51 o 
  -1  11   7       20.89       23.01      4.54 o 
   0  11   7      520.53      493.15     18.77 o 
   1  11   7        0.05        1.13      3.19 o 
   2  11   7       54.79       48.13      5.07 o 
   3  11   7       81.23       87.79      5.73 o 
   4  11   7      935.72      950.74     19.41 o 
   5  11   7      200.36      208.38      9.52 o 
   6  11   7        1.31       -0.19      3.19 o 
   7  11   7        0.02        3.67      3.18 o 
   8  11   7       60.06       58.76      5.46 o 
   9  11   7        1.73        6.43      3.49 o 
  10  11   7        8.43       17.58      4.19 o 
 -12  12   7       19.58       19.76      6.43 o 
 -11  12   7        7.37        2.64      7.47 o 
 -10  12   7       18.12        9.67      7.89 o 
  -9  12   7       15.69       10.72     14.19 o 
  -8  12   7      155.13      151.94     11.47 o 
  -7  12   7      188.66      180.63     12.32 o 
  -6  12   7      127.37      134.62     18.48 o 
  -5  12   7      335.27      278.61     14.59 o 
  -4  12   7        0.19       -1.44      2.79 o 
  -3  12   7      169.49      174.32      8.38 o 
  -2  12   7      640.22      631.78     19.97 o 
  -1  12   7      421.72      451.92     17.19 o 
   0  12   7       50.03       46.92      6.75 o 
   1  12   7       10.65       11.14      3.77 o 
   2  12   7      397.10      368.32     18.15 o 
   3  12   7      135.90      136.61      6.89 o 
   4  12   7      103.91      117.48      6.79 o 
   5  12   7       30.09       25.03      4.24 o 
   6  12   7       29.73       31.96      5.67 o 
   7  12   7        2.83        3.34      3.32 o 
   8  12   7       65.31       71.29      6.00 o 
   9  12   7        4.16        6.20      4.07 o 
  10  12   7       51.29       56.15      6.00 o 
 -11  13   7       31.95       22.98     10.56 o 
 -10  13   7        6.86        6.71      8.16 o 
  -9  13   7       22.30       -0.32      6.75 o 
  -8  13   7        1.82        0.46      4.72 o 
  -7  13   7       16.17        7.44      5.14 o 
  -6  13   7        6.54        6.89      6.27 o 
  -5  13   7       10.71        7.70      6.18 o 
  -4  13   7        3.43        2.29      3.25 o 
  -3  13   7       65.42       78.99      9.69 o 
  -2  13   7        2.99        4.50      3.71 o 
  -1  13   7      141.25      179.76     11.37 o 
   0  13   7      244.46      237.18      9.47 o 
   1  13   7       77.27       59.50      5.79 o 
   2  13   7        2.82        4.62      4.67 o 
   3  13   7       76.69       70.92      5.99 o 
   4  13   7        0.75        1.26      3.26 o 
   5  13   7       11.38       11.08      5.26 o 
   6  13   7        0.45        5.03      6.59 o 
   7  13   7      425.72      430.20     12.33 o 
   8  13   7        0.03        0.90      3.64 o 
   9  13   7       75.98       77.53      6.69 o 
 -10  14   7       36.54       55.43     17.16 o 
  -9  14   7       51.73       30.36     14.52 o 
  -8  14   7       80.77      121.89     11.84 o 
  -7  14   7        3.30       12.18      8.91 o 
  -6  14   7        2.51       -1.32      7.92 o 
  -5  14   7        5.57       -7.26      7.26 o 
  -4  14   7      451.87      469.56     14.78 o 
  -3  14   7      142.25      133.60      8.24 o 
  -2  14   7       31.36       23.63      5.10 o 
  -1  14   7       24.52       22.07      4.44 o 
   0  14   7       22.65       25.95      4.75 o 
   1  14   7      204.69      171.15      9.96 o 
   2  14   7      154.61      143.59      9.77 o 
   3  14   7       66.35       74.97      6.13 o 
   4  14   7      217.90      214.75     10.82 o 
   5  14   7       12.35       15.72      4.54 o 
   6  14   7       42.23       50.40      8.65 o 
   7  14   7       20.66       28.43      5.31 o 
   8  14   7        9.86       12.12      4.42 o 
  -9  15   7       23.20       23.76     13.86 o 
  -8  15   7        0.16       -7.59      7.59 o 
  -7  15   7       21.53       35.91      8.88 o 
  -6  15   7       20.42       33.66     13.20 o 
  -5  15   7      176.06      197.97     23.10 o 
  -4  15   7       55.59       63.93      6.80 o 
  -3  15   7      218.89      196.18     10.08 o 
  -2  15   7       41.12       48.99      6.26 o 
  -1  15   7        7.54        1.71      3.80 o 
   0  15   7       36.68       19.50      4.71 o 
   1  15   7       11.66       16.17      5.13 o 
   2  15   7      159.50      165.63     10.70 o 
   3  15   7       84.42       72.83      7.21 o 
   4  15   7        2.22        8.69      3.88 o 
   5  15   7       43.07       49.61      5.91 o 
   6  15   7        0.18        0.33      4.90 o 
   7  15   7       14.70       11.62      4.92 o 
   8  15   7        1.00       -1.42      6.01 o 
  -8  16   7       76.63       95.33     12.05 o 
  -7  16   7        5.95        4.07      7.13 o 
  -6  16   7        9.01       19.14     13.20 o 
  -5  16   7       32.30       53.45     15.84 o 
  -4  16   7      301.31      306.78     13.01 o 
  -3  16   7       26.22       31.14      6.19 o 
  -2  16   7       70.37       59.11      5.27 o 
  -1  16   7      130.95      120.53      8.77 o 
   0  16   7       15.14       21.61      5.54 o 
   1  16   7       38.56       32.69      7.26 o 
   2  16   7        2.57        7.32      6.27 o 
   3  16   7      107.80      104.03      7.16 o 
   4  16   7        7.53       10.28      4.36 o 
   5  16   7       81.51       96.20      8.05 o 
   6  16   7       93.21      103.36      7.93 o 
   7  16   7        6.69        0.66      8.58 o 
  -7  17   7      248.11      351.07     32.34 o 
  -6  17   7        6.52        7.92     12.54 o 
  -5  17   7       88.35      104.92     20.46 o 
  -4  17   7        2.33        0.66     11.22 o 
  -3  17   7      187.34      204.45      8.50 o 
  -2  17   7       18.15       23.26      4.36 o 
  -1  17   7       28.20       34.64      7.26 o 
   0  17   7        0.65        2.44      4.62 o 
   1  17   7        6.91       14.19      7.59 o 
   2  17   7        1.90       -1.32      3.81 o 
   3  17   7        7.18       15.22      4.65 o 
   4  17   7       51.65       59.92      6.67 o 
   5  17   7        4.80       12.75      4.92 o 
  -5  18   7        7.47       -3.30     11.88 o 
  -4  18   7       89.14      101.76      9.38 o 
  -3  18   7        9.93       18.93      4.54 o 
  -2  18   7       53.72       57.33      5.95 o 
  -1  18   7       62.37       79.53     15.18 o 
   0  18   7       10.85       18.11      6.18 o 
   1  18   7        3.36        5.28      5.23 o 
   2  18   7       10.07        9.27      4.56 o 
   3  18   7       18.82       27.50      5.56 o 
   4  18   7        0.23        0.03      5.82 o 
  -3  19   7       35.39       29.70      7.92 o 
  -2  19   7        0.00       -0.64      7.31 o 
  -1  19   7       10.06       16.87      5.40 o 
   0  19   7       20.34       26.24      6.95 o 
   1  19   7        2.89       -1.98      5.60 o 
 -15   0   8        0.15        0.00     11.88 o 
 -14   0   8        2.74        4.62     11.22 o 
 -13   0   8       62.95        1.32     11.22 o 
 -12   0   8       16.69        1.32      9.90 o 
 -11   0   8       10.66       10.80      5.82 o 
 -10   0   8      170.87      178.44      6.57 o 
  -9   0   8      237.01      266.67      8.33 o 
  -8   0   8      120.61      124.15      5.15 o 
  -7   0   8      112.87      129.06      4.37 o 
  -6   0   8       36.64       43.42      2.36 o 
  -5   0   8     3017.62     3185.36     94.37 o 
  -4   0   8      138.44      189.39     14.52 o 
  -3   0   8      630.45      564.88     25.74 o 
  -2   0   8     8359.25     7978.91    215.13 o 
  -1   0   8       34.84       35.20      1.81 o 
   0   0   8        0.66        1.98      1.32 o 
   1   0   8       66.22       60.86      5.17 o 
   2   0   8     1375.03     1422.85     24.17 o 
   3   0   8      350.67      367.84     10.33 o 
   4   0   8        2.12        6.71      2.68 o 
   5   0   8     4223.60     4286.39     65.72 o 
   6   0   8       19.71       17.36      6.27 o 
   7   0   8        0.25        4.81      3.10 o 
   8   0   8      515.94      578.77     13.48 o 
   9   0   8        1.48        2.95      5.61 o 
  10   0   8       77.08      100.78     10.27 o 
  11   0   8        9.00       -1.32     13.86 o 
  12   0   8       76.47       55.43     20.46 o 
 -15   1   8        0.04        6.95      9.24 o 
 -14   1   8       81.05        8.50      8.58 o 
 -13   1   8       26.60        6.27      7.93 o 
 -12   1   8       77.22       87.11      9.90 o 
 -11   1   8       34.64       32.34      8.09 o 
 -10   1   8        2.29        0.61      2.05 o 
  -9   1   8       90.54       87.99      5.39 o 
  -8   1   8      216.04      195.72      5.71 o 
  -7   1   8      162.70      165.20      3.42 o 
  -6   1   8      719.41      774.79     13.24 o 
  -5   1   8       51.33       71.19      3.86 o 
  -4   1   8      263.32      292.81      7.09 o 
  -3   1   8       59.77       55.35      2.84 o 
  -2   1   8     2009.94     2110.46     37.84 o 
  -1   1   8     2232.87     2262.32     30.85 o 
   0   1   8      630.38      615.46      8.73 o 
   1   1   8      311.60      323.02      5.32 o 
   2   1   8      786.18      704.24      9.89 o 
   3   1   8      157.00      179.13      4.41 o 
   4   1   8     1168.35     1180.05     15.53 o 
   5   1   8       59.48       71.93      3.65 o 
   6   1   8      674.95      656.58     12.44 o 
   7   1   8      406.30      413.02      8.07 o 
   8   1   8      185.25      192.22      5.64 o 
   9   1   8       15.27       25.23      3.59 o 
  10   1   8       19.58       21.86      5.03 o 
  11   1   8       95.69      121.02     10.33 o 
  12   1   8        1.56        6.60     17.16 o 
 -15   2   8        5.56        1.61      8.62 o 
 -14   2   8        5.43        0.00     10.56 o 
 -13   2   8      136.26      147.82     13.20 o 
 -12   2   8        0.02       -2.13      3.68 o 
 -11   2   8      288.00      294.57     11.92 o 
 -10   2   8       53.79       58.63      5.31 o 
  -9   2   8        3.79        6.20      1.87 o 
  -8   2   8       50.23       53.39      2.43 o 
  -7   2   8      205.79      205.16      6.59 o 
  -6   2   8      935.93      968.15     16.41 o 
  -5   2   8      859.31      834.43     14.48 o 
  -4   2   8     2024.74     2213.33     30.86 o 
  -3   2   8     3519.86     3681.52     48.38 o 
  -2   2   8      580.76      588.06     10.54 o 
  -1   2   8        0.44        3.21      2.48 o 
   0   2   8      292.79      305.16      6.89 o 
   1   2   8       40.88       34.78      2.66 o 
   2   2   8      489.73      482.39      8.43 o 
   3   2   8      550.67      503.26      7.83 o 
   4   2   8        5.38       15.47      1.83 o 
   5   2   8        5.33       17.17      2.80 o 
   6   2   8      173.61      166.89      5.17 o 
   7   2   8      232.86      219.03      5.86 o 
   8   2   8        1.10       -2.03      2.64 o 
   9   2   8        8.99       10.45      3.18 o 
  10   2   8       43.96       46.71      6.44 o 
  11   2   8        3.31       -0.06      6.55 o 
  12   2   8        6.51       12.54     18.48 o 
 -14   3   8        0.99        1.32      5.60 o 
 -13   3   8        0.53       -2.20      4.72 o 
 -12   3   8      193.86      224.03     11.84 o 
 -11   3   8        1.87        3.78      2.89 o 
 -10   3   8      213.49      227.85      6.50 o 
  -9   3   8       48.37       70.54      3.22 o 
  -8   3   8       20.72       22.12      3.41 o 
  -7   3   8      283.46      288.91      8.29 o 
  -6   3   8      317.53      335.16      8.46 o 
  -5   3   8     1554.46     1546.24     27.31 o 
  -4   3   8     1766.29     1845.91     26.94 o 
  -3   3   8      863.26      911.02     15.18 o 
  -2   3   8      115.38      137.91      7.43 o 
  -1   3   8        2.12       14.39      2.10 o 
   0   3   8     5016.29     5140.70     58.72 o 
   1   3   8      120.84      131.06      5.67 o 
   2   3   8       88.12      100.78      3.14 o 
   3   3   8     2204.83     2139.40     22.69 o 
   4   3   8      103.71       97.88      3.47 o 
   5   3   8     1247.31     1243.84     15.94 o 
   6   3   8      169.63      185.53      8.32 o 
   7   3   8      170.95      184.58      5.04 o 
   8   3   8       19.90       20.68      3.11 o 
   9   3   8        0.10        2.88      2.92 o 
  10   3   8       32.52       36.12      8.57 o 
  11   3   8        2.27        4.01      6.64 o 
  12   3   8        5.53       10.53     16.50 o 
 -14   4   8       83.31       63.32     37.28 o 
 -13   4   8       33.64       44.28      6.79 o 
 -12   4   8       29.14       26.48     10.13 o 
 -11   4   8       68.91       67.15      8.19 o 
 -10   4   8      130.79      154.98      7.33 o 
  -9   4   8     1588.99     1571.60     25.30 o 
  -8   4   8      181.47      157.27      6.73 o 
  -7   4   8       70.93       71.81      4.67 o 
  -6   4   8       11.92       12.54      2.73 o 
  -5   4   8      285.41      260.87      7.42 o 
  -4   4   8       22.88       26.82      3.84 o 
  -3   4   8      105.64      131.06      5.05 o 
  -2   4   8      120.73      149.58      4.06 o 
  -1   4   8        2.68        5.27      3.82 o 
   0   4   8       25.45       17.81      1.90 o 
   1   4   8      149.31      147.79      3.53 o 
   2   4   8     1963.52     2044.36     22.99 o 
   3   4   8        0.91        2.51      1.73 o 
   4   4   8        6.50       14.63      2.02 o 
   5   4   8      417.96      406.97      7.54 o 
   6   4   8      688.42      699.41     11.47 o 
   7   4   8        7.64        8.39      2.51 o 
   8   4   8        0.13        1.67      2.32 o 
   9   4   8        0.06        1.17      3.71 o 
  10   4   8        1.06       -0.92      3.67 o 
  11   4   8       20.17       19.37      8.13 o 
  12   4   8       33.12       33.84      9.38 o 
 -14   5   8        0.18       -3.75      5.18 o 
 -13   5   8       17.20       20.62      5.42 o 
 -12   5   8       25.81       22.88      9.38 o 
 -11   5   8        5.60        9.45      3.70 o 
 -10   5   8      189.73      194.42      6.60 o 
  -9   5   8     1007.41     1016.41     23.50 o 
  -8   5   8      331.62      351.45     10.49 o 
  -7   5   8      283.17      275.07      8.77 o 
  -6   5   8      128.15      126.87      5.91 o 
  -5   5   8        3.55        2.55      2.10 o 
  -4   5   8        6.81       18.88      2.62 o 
  -3   5   8      279.74      280.77      5.61 o 
  -2   5   8      147.51      133.37      3.66 o 
  -1   5   8     1027.24     1010.08     12.99 o 
   0   5   8        0.14        0.46      1.41 o 
   1   5   8      607.29      610.55     10.65 o 
   2   5   8        0.12        2.71      1.47 o 
   3   5   8      145.09      131.32      4.14 o 
   4   5   8      466.45      453.39      8.90 o 
   5   5   8       10.23       10.21      1.93 o 
   6   5   8      544.76      535.23      9.34 o 
   7   5   8       83.10       91.59      4.62 o 
   8   5   8       12.14        8.93      2.71 o 
   9   5   8       25.24       22.27      3.82 o 
  10   5   8        0.10       -0.83      3.12 o 
  11   5   8        6.78       14.78     15.84 o 
  12   5   8        3.82        9.02     10.56 o 
 -14   6   8       10.84       10.63      5.98 o 
 -13   6   8       34.54       25.19      7.13 o 
 -12   6   8        0.43        2.14      3.77 o 
 -11   6   8        1.10        1.79      3.38 o 
 -10   6   8        2.93        5.43      6.01 o 
  -9   6   8        0.84        7.36      6.01 o 
  -8   6   8      301.09      280.27     11.06 o 
  -7   6   8       28.89       44.15      6.46 o 
  -6   6   8      116.29      128.89      6.17 o 
  -5   6   8      213.71      219.50      9.72 o 
  -4   6   8      121.66      113.14      3.83 o 
  -3   6   8      572.43      613.17      9.34 o 
  -2   6   8      195.00      211.55      5.01 o 
  -1   6   8      731.17      728.28     10.64 o 
   0   6   8      713.29      708.18     12.09 o 
   1   6   8     1926.19     1895.16     25.39 o 
   2   6   8      110.10      106.54      4.19 o 
   3   6   8      200.72      186.28      6.71 o 
   4   6   8        6.23        7.42      1.97 o 
   5   6   8      957.44      919.06     14.08 o 
   6   6   8       40.83       51.92      3.71 o 
   7   6   8       58.03       60.55      3.98 o 
   8   6   8      133.52      139.58      6.31 o 
   9   6   8       16.41       13.62      3.65 o 
  10   6   8        8.57        3.84      3.29 o 
  11   6   8       16.73       19.60      8.32 o 
  12   6   8       91.89      112.45     31.68 o 
 -14   7   8        2.45        1.12      5.60 o 
 -13   7   8       19.02       10.46      7.91 o 
 -12   7   8       86.29       86.42     10.23 o 
 -11   7   8       37.58       31.53     10.61 o 
 -10   7   8       15.00       18.77      7.42 o 
  -9   7   8       33.10       17.49      7.00 o 
  -8   7   8        0.03        3.13      3.93 o 
  -7   7   8     1520.57     1530.95     26.69 o 
  -6   7   8       82.50       84.37      7.33 o 
  -5   7   8      164.22      159.27      5.52 o 
  -4   7   8      334.75      329.77      7.88 o 
  -3   7   8       40.28       44.14      2.68 o 
  -2   7   8      848.97      855.76     12.26 o 
  -1   7   8       16.45       25.52      2.78 o 
   0   7   8      153.74      156.73      5.59 o 
   1   7   8        0.64        0.99      1.94 o 
   2   7   8     2699.75     2611.20     30.90 o 
   3   7   8      179.55      181.65      6.45 o 
   4   7   8     1048.18     1052.37     15.35 o 
   5   7   8      110.20      111.74      4.80 o 
   6   7   8       43.24       47.91      3.68 o 
   7   7   8        4.87        8.66      3.15 o 
   8   7   8        0.60        1.24      3.16 o 
   9   7   8      178.93      173.82      7.29 o 
  10   7   8        8.00        9.39      3.65 o 
  11   7   8       16.39       14.58      8.37 o 
  12   7   8       16.95       34.32     23.10 o 
 -13   8   8        2.42        0.99      4.31 o 
 -12   8   8        8.56        9.76      4.16 o 
 -11   8   8      100.54      105.07      7.67 o 
 -10   8   8        2.32        7.19      6.66 o 
  -9   8   8      174.13      139.02     37.61 o 
  -8   8   8       23.86       24.27      7.59 o 
  -7   8   8        0.15       -1.67      3.58 o 
  -6   8   8      303.43      308.56      8.34 o 
  -5   8   8      792.15      739.41     16.04 o 
  -4   8   8       13.85       30.17      3.58 o 
  -3   8   8      124.33      116.68      5.54 o 
  -2   8   8      103.10       99.31      4.02 o 
  -1   8   8      789.78      742.37     14.05 o 
   0   8   8        9.63        7.20      2.44 o 
   1   8   8      234.00      210.08      6.76 o 
   2   8   8      690.91      682.66     11.01 o 
   3   8   8       16.95       20.25      2.52 o 
   4   8   8      815.76      790.37     16.84 o 
   5   8   8      523.21      523.93     11.39 o 
   6   8   8      443.95      459.99     11.19 o 
   7   8   8       17.04       18.12      3.68 o 
   8   8   8       32.08       28.06      3.99 o 
   9   8   8       59.43       55.39      5.11 o 
  10   8   8       16.12       28.08      4.53 o 
  11   8   8        0.79        3.96     12.54 o 
 -13   9   8        8.19        4.52      5.31 o 
 -12   9   8        6.78        7.82      4.39 o 
 -11   9   8        3.18       11.92      7.22 o 
 -10   9   8      110.86       95.65     56.42 o 
  -9   9   8       23.06       13.94      7.59 o 
  -8   9   8      316.73      331.93     25.74 o 
  -7   9   8        1.25       -0.57      5.35 o 
  -6   9   8      660.08      597.31     14.92 o 
  -5   9   8      131.68      149.00      6.49 o 
  -4   9   8       61.16       66.52      3.80 o 
  -3   9   8       61.80       78.14      4.14 o 
  -2   9   8      622.88      561.63     28.30 o 
  -1   9   8       18.75       20.74      4.19 o 
   0   9   8      638.42      618.28     15.41 o 
   1   9   8       41.20       39.99      5.35 o 
   2   9   8      355.28      341.23      8.95 o 
   3   9   8        7.53        8.29      2.59 o 
   4   9   8      171.67      157.63      5.93 o 
   5   9   8      250.41      250.58      9.00 o 
   6   9   8       32.76       37.16      6.34 o 
   7   9   8        6.84        9.96      3.36 o 
   8   9   8       33.58       30.87      5.58 o 
   9   9   8        1.96        5.83      3.49 o 
  10   9   8        0.33        0.24      3.58 o 
  11   9   8        0.75        0.05      5.70 o 
 -13  10   8        0.01        5.94     11.88 o 
 -12  10   8        6.63        2.61      4.46 o 
 -11  10   8        7.16        2.81      7.22 o 
 -10  10   8       31.85       22.35     27.72 o 
  -9  10   8      245.32      254.72     25.08 o 
  -8  10   8       11.31        7.26      6.53 o 
  -7  10   8      105.87       99.17     29.37 o 
  -6  10   8      316.16      317.95     13.56 o 
  -5  10   8     2155.46     2110.33     39.72 o 
  -4  10   8      769.15      780.16     13.76 o 
  -3  10   8      171.69      169.27      6.07 o 
  -2  10   8      264.82      256.70      7.46 o 
  -1  10   8      790.68      766.48     15.42 o 
   0  10   8       72.15       74.30      4.95 o 
   1  10   8      660.78      673.39     16.73 o 
   2  10   8       23.57       31.13      4.40 o 
   3  10   8      201.90      208.87      9.02 o 
   4  10   8      166.31      174.42      9.23 o 
   5  10   8      125.32      113.37      8.68 o 
   6  10   8       37.49       38.68      4.40 o 
   7  10   8       37.25       29.95      4.26 o 
   8  10   8        4.82        5.11      3.49 o 
   9  10   8        1.77        1.35      3.45 o 
  10  10   8        8.92        9.05      5.14 o 
 -12  11   8        6.99        0.38      4.39 o 
 -11  11   8       39.45       17.67     29.37 o 
 -10  11   8      110.15      137.92     20.46 o 
  -9  11   8        0.74       -3.32      6.29 o 
  -8  11   8       38.75       27.51     28.05 o 
  -7  11   8        4.37       -2.87      3.93 o 
  -6  11   8       21.53       32.33      5.59 o 
  -5  11   8      290.08      299.60     24.42 o 
  -4  11   8       26.74       15.13      3.15 o 
  -3  11   8       53.33       72.69      4.47 o 
  -2  11   8       55.28       62.42      4.40 o 
  -1  11   8       13.45       12.08      3.88 o 
   0  11   8      259.50      249.09     11.11 o 
   1  11   8      169.65      162.20      8.09 o 
   2  11   8       41.45       32.75      4.61 o 
   3  11   8      602.00      575.65     13.78 o 
   4  11   8       63.71       49.62      5.02 o 
   5  11   8       18.82       16.68      3.93 o 
   6  11   8        1.88       -3.04      3.04 o 
   7  11   8        7.16        5.40      3.41 o 
   8  11   8        5.92        4.74      3.57 o 
   9  11   8        0.60        5.24      3.70 o 
  10  11   8        0.00        2.27      5.70 o 
 -11  12   8       32.64       15.00      9.49 o 
 -10  12   8        4.33        4.86      7.69 o 
  -9  12   8       82.75       35.62     40.58 o 
  -8  12   8      139.82      114.16     18.48 o 
  -7  12   8        3.13        6.07      4.84 o 
  -6  12   8       71.74       35.19     11.61 o 
  -5  12   8       10.66        5.08      6.29 o 
  -4  12   8      108.40      109.03     19.47 o 
  -3  12   8        6.44        6.79      3.41 o 
  -2  12   8       10.56       15.65      3.79 o 
  -1  12   8      389.02      383.22     17.49 o 
   0  12   8       20.97       16.44      4.40 o 
   1  12   8      309.58      294.07     13.91 o 
   2  12   8      702.10      684.91     20.20 o 
   3  12   8      273.96      298.44      9.80 o 
   4  12   8      212.40      215.00      8.74 o 
   5  12   8       46.35       62.74      5.73 o 
   6  12   8        2.20       -3.39      3.39 o 
   7  12   8       54.64       60.27      5.77 o 
   8  12   8       14.75       12.22      4.14 o 
   9  12   8       19.09       22.40      4.81 o 
 -11  13   8       13.44        4.49      8.62 o 
 -10  13   8        4.79       -4.74      7.69 o 
  -9  13   8        1.91       -1.65      7.47 o 
  -8  13   8        0.50       -2.88      6.48 o 
  -7  13   8        7.82       -2.09      4.63 o 
  -6  13   8        8.05        6.92      7.22 o 
  -5  13   8       12.38        0.34      5.82 o 
  -4  13   8       53.40       40.82     35.63 o 
  -3  13   8       86.54       82.41      8.73 o 
  -2  13   8       85.40       73.29      9.48 o 
  -1  13   8      202.18      204.07     12.67 o 
   0  13   8      266.54      262.20     13.71 o 
   1  13   8      456.62      443.22     13.37 o 
   2  13   8        0.60       -1.32      9.90 o 
   3  13   8       26.48       28.06      4.55 o 
   4  13   8      145.93      168.59      8.25 o 
   5  13   8        0.13        1.70      3.58 o 
   6  13   8        7.64        8.36      5.24 o 
   7  13   8       31.76       32.61      6.29 o 
   8  13   8       55.92       65.59      6.22 o 
   9  13   8        7.31        1.15      4.07 o 
 -10  14   8       23.90       31.68     15.84 o 
  -9  14   8       38.79       10.29      8.88 o 
  -8  14   8       48.28       41.11     37.28 o 
  -7  14   8       22.08       20.14      6.15 o 
  -6  14   8       19.81        6.72      7.29 o 
  -5  14   8       16.49        9.81     10.56 o 
  -4  14   8       11.69        7.92      9.90 o 
  -3  14   8       19.02       17.33      4.77 o 
  -2  14   8        2.64       -1.89      3.53 o 
  -1  14   8        0.65        1.32      6.93 o 
   0  14   8       26.53       27.02      5.04 o 
   1  14   8        0.01       -2.64      4.67 o 
   2  14   8      108.70      127.40     13.86 o 
   3  14   8       49.90       57.25      5.52 o 
   4  14   8        0.00        5.23      3.88 o 
   5  14   8        1.26        3.50      3.88 o 
   6  14   8       71.11       87.00      7.17 o 
   7  14   8        0.22       -0.64      3.51 o 
   8  14   8        0.14       -3.62      3.82 o 
  -9  15   8       96.29      140.56     23.10 o 
  -8  15   8        0.02        3.96     11.88 o 
  -7  15   8      109.02      124.90     12.45 o 
  -6  15   8        4.34       -8.58      8.58 o 
  -5  15   8        5.94       10.56     11.22 o 
  -4  15   8        5.18        9.24     10.56 o 
  -3  15   8        0.15        2.64      4.22 o 
  -2  15   8       30.56       24.27      6.72 o 
  -1  15   8        0.20        2.65      3.86 o 
   0  15   8       82.12       83.58      7.92 o 
   1  15   8       97.09       90.71      8.36 o 
   2  15   8       29.95       30.63      6.29 o 
   3  15   8        2.37        9.56      4.05 o 
   4  15   8       93.37       90.15      6.89 o 
   5  15   8       22.17       27.61      5.14 o 
   6  15   8        0.03       -2.38      3.98 o 
   7  15   8        5.23        8.92      5.02 o 
  -8  16   8       82.07      111.52     22.44 o 
  -7  16   8        1.60        2.72      7.29 o 
  -6  16   8        5.77        4.62     11.88 o 
  -5  16   8        4.12        4.62     10.56 o 
  -4  16   8       13.26       25.08     13.20 o 
  -3  16   8       33.17       33.00     13.20 o 
  -2  16   8        5.58        1.74      4.54 o 
  -1  16   8        2.87        3.53      5.70 o 
   0  16   8        1.69       -0.94      4.41 o 
   1  16   8       55.84       49.17      8.25 o 
   2  16   8        0.14       -2.31      3.67 o 
   3  16   8       23.45       22.66      4.86 o 
   4  16   8        3.22        3.96      4.07 o 
   5  16   8       19.48       27.20      6.72 o 
   6  16   8       12.46       11.21      5.75 o 
  -7  17   8        0.01       -7.92      7.92 o 
  -6  17   8        0.01       -6.60     11.22 o 
  -5  17   8        0.35       -7.92      9.90 o 
  -4  17   8        1.51       -5.28      9.90 o 
  -3  17   8        4.89       -1.98      9.90 o 
  -2  17   8        0.12       -1.33      5.24 o 
  -1  17   8       86.47       92.88      9.57 o 
   0  17   8        9.69       -1.49      4.41 o 
   1  17   8        7.67       16.02      5.82 o 
   2  17   8       11.59        4.29      5.37 o 
   3  17   8       10.92        6.86      4.75 o 
   4  17   8        0.11        7.30      4.55 o 
   5  17   8       16.15       19.53      5.34 o 
  -5  18   8        0.41       -6.60     11.88 o 
  -4  18   8        2.63       -3.96     11.22 o 
  -3  18   8       38.72       27.72     14.52 o 
  -2  18   8        2.86        7.26      5.94 o 
  -1  18   8        5.26        8.73      4.64 o 
   0  18   8        4.20        0.06      5.23 o 
   1  18   8        3.22       -4.44      5.07 o 
   2  18   8        2.38        5.52      7.06 o 
   3  18   8       17.32       18.20      6.75 o 
 -15   1   9        0.08       -4.29      8.40 o 
 -14   1   9       29.27        7.26     12.54 o 
 -13   1   9        0.43       -0.66     10.56 o 
 -12   1   9        4.63       -5.28      9.24 o 
 -11   1   9       75.24       67.01      4.30 o 
 -10   1   9       18.65       18.67      2.56 o 
  -9   1   9      170.79      174.23      4.81 o 
  -8   1   9      122.73      119.15      4.27 o 
  -7   1   9       25.98       25.21      2.64 o 
  -6   1   9       21.88       26.75      5.84 o 
  -5   1   9        0.52        4.62      1.90 o 
  -4   1   9       41.05       31.09      2.37 o 
  -3   1   9      403.02      422.00      9.16 o 
  -2   1   9     1515.86     1569.09     22.50 o 
  -1   1   9      534.02      566.91     10.25 o 
   0   1   9      120.30      137.93      3.43 o 
   1   1   9      180.58      189.22      4.09 o 
   2   1   9       63.24       73.45      2.82 o 
   3   1   9      150.19      138.83      4.09 o 
   4   1   9      193.20      179.36      4.97 o 
   5   1   9        0.17        4.57      2.26 o 
   6   1   9      834.85      753.94     13.90 o 
   7   1   9        4.76        5.26      2.62 o 
   8   1   9      205.94      192.33      6.94 o 
   9   1   9       14.17       14.18      3.69 o 
  10   1   9        5.09        1.35      4.88 o 
  11   1   9       58.51       67.97     11.88 o 
 -14   2   9        9.43        5.94     11.88 o 
 -13   2   9        0.07        0.55      5.18 o 
 -12   2   9       11.19        7.82      5.42 o 
 -11   2   9        2.66        5.65      2.62 o 
 -10   2   9       11.57       10.49      2.27 o 
  -9   2   9      271.70      262.48      5.76 o 
  -8   2   9      164.70      169.36      6.55 o 
  -7   2   9      520.38      513.41     16.48 o 
  -6   2   9      367.73      386.52     11.14 o 
  -5   2   9       19.94       34.71      2.67 o 
  -4   2   9      205.82      206.94      5.61 o 
  -3   2   9      209.44      219.22      5.61 o 
  -2   2   9       10.75       13.40      1.80 o 
  -1   2   9      335.95      380.64      8.17 o 
   0   2   9     1258.49     1284.56     20.19 o 
   1   2   9       84.72       78.54      2.97 o 
   2   2   9       70.50       68.30      2.85 o 
   3   2   9      118.46      116.34      4.38 o 
   4   2   9       42.56       48.92      2.89 o 
   5   2   9     1539.59     1519.04     20.92 o 
   6   2   9       52.03       52.72      3.98 o 
   7   2   9        4.05        4.57      2.49 o 
   8   2   9       55.12       56.64      4.47 o 
   9   2   9        0.02       -1.43      2.89 o 
  10   2   9       30.05       33.09      6.48 o 
  11   2   9        4.07        0.66      7.26 o 
 -14   3   9        0.32       -1.37      5.18 o 
 -13   3   9        0.25       -2.86      4.72 o 
 -12   3   9        8.55       11.40      6.96 o 
 -11   3   9        6.53       15.01      3.27 o 
 -10   3   9       93.10      103.06      4.43 o 
  -9   3   9       33.23       28.78      2.31 o 
  -8   3   9       37.80       36.02      3.89 o 
  -7   3   9       52.57       39.44      3.75 o 
  -6   3   9       71.88       78.01      4.27 o 
  -5   3   9      398.51      359.78      9.11 o 
  -4   3   9        2.03        7.30      2.13 o 
  -3   3   9     2192.70     2223.41     32.01 o 
  -2   3   9        3.27        7.26      2.10 o 
  -1   3   9      310.92      328.57      7.82 o 
   0   3   9      234.53      206.80      7.24 o 
   1   3   9       12.41       16.98      1.41 o 
   2   3   9      412.20      417.57      6.95 o 
   3   3   9       37.82       52.64      3.22 o 
   4   3   9        2.75        3.97      1.71 o 
   5   3   9      648.33      631.76     10.11 o 
   6   3   9      113.48      106.99      4.19 o 
   7   3   9        4.70        1.06      2.70 o 
   8   3   9       20.14       14.19      3.48 o 
   9   3   9      122.39      138.22      6.65 o 
  10   3   9       60.70       59.39     11.22 o 
  11   3   9        5.27       -2.64      7.26 o 
  12   3   9        9.73       15.84      9.24 o 
 -14   4   9        4.19        5.75      6.09 o 
 -13   4   9        1.34        2.31      4.43 o 
 -12   4   9       16.34        8.87      4.48 o 
 -11   4   9        0.00        3.18      2.67 o 
 -10   4   9        0.06        4.21      2.01 o 
  -9   4   9      641.03      656.21     15.23 o 
  -8   4   9       57.83       51.42      5.59 o 
  -7   4   9      657.09      690.67     14.53 o 
  -6   4   9       44.58       48.56      3.89 o 
  -5   4   9        0.09        5.12      2.10 o 
  -4   4   9     1846.99     1923.39     29.03 o 
  -3   4   9      239.95      235.40      6.72 o 
  -2   4   9       92.84      101.96      4.62 o 
  -1   4   9        0.84        1.00      1.30 o 
   0   4   9       39.63       41.24      2.53 o 
   1   4   9      390.99      399.10      6.35 o 
   2   4   9       60.60       83.57      3.19 o 
   3   4   9      104.76       98.06      3.37 o 
   4   4   9        8.87       10.11      1.92 o 
   5   4   9      544.24      529.22      9.15 o 
   6   4   9       57.41       51.81      3.55 o 
   7   4   9        8.22        2.03      2.29 o 
   8   4   9       91.83       82.91      6.95 o 
   9   4   9       45.84       63.76      5.15 o 
  10   4   9       24.36       18.44      5.59 o 
  11   4   9        0.66        0.66      7.92 o 
  12   4   9        4.98       13.86      9.90 o 
 -14   5   9        7.15        8.73      7.92 o 
 -13   5   9       27.93       16.85      5.34 o 
 -12   5   9        2.58        2.73      3.81 o 
 -11   5   9       11.11       16.89      3.14 o 
 -10   5   9       54.07       49.88      6.60 o 
  -9   5   9      838.43      826.12     20.57 o 
  -8   5   9        1.96        5.27      3.27 o 
  -7   5   9      918.34      902.72     17.91 o 
  -6   5   9       79.06       80.39      5.03 o 
  -5   5   9      176.80      204.44      7.03 o 
  -4   5   9       26.02       28.40      3.32 o 
  -3   5   9      849.69      904.72     16.39 o 
  -2   5   9       36.13       43.37      2.86 o 
  -1   5   9        0.97        4.79      1.39 o 
   0   5   9      239.35      261.31      6.34 o 
   1   5   9      650.77      609.06     10.86 o 
   2   5   9      504.11      498.44      8.09 o 
   3   5   9      414.05      425.67      8.09 o 
   4   5   9      442.66      458.16      8.02 o 
   5   5   9      246.28      254.36      6.04 o 
   6   5   9       86.27       88.63      4.03 o 
   7   5   9       78.86       73.45      4.40 o 
   8   5   9       15.91        6.55      2.72 o 
   9   5   9       17.26       12.83      4.58 o 
  10   5   9        7.43        4.54      4.27 o 
  11   5   9        2.82        5.28      7.92 o 
  12   5   9        7.15       10.56      9.90 o 
 -14   6   9       83.27      124.06     13.20 o 
 -13   6   9        0.06       -0.57      4.38 o 
 -12   6   9        1.33       -1.27      3.73 o 
 -11   6   9       14.39       11.00      4.10 o 
 -10   6   9       32.85       20.94      7.60 o 
  -9   6   9       49.27       42.32      6.02 o 
  -8   6   9       16.61       10.93      3.66 o 
  -7   6   9       10.12        5.96      3.27 o 
  -6   6   9      249.66      253.41      8.63 o 
  -5   6   9       89.55       95.43      5.41 o 
  -4   6   9     1184.66     1180.20     20.90 o 
  -3   6   9        6.48        4.04      1.70 o 
  -2   6   9      229.90      246.20      5.33 o 
  -1   6   9      137.33      159.50      5.17 o 
   0   6   9      397.81      409.70      8.64 o 
   1   6   9        0.69        2.70      1.87 o 
   2   6   9      681.10      659.09     10.42 o 
   3   6   9      161.69      164.00      4.94 o 
   4   6   9      147.01      155.28      7.37 o 
   5   6   9       49.20       37.38      3.08 o 
   6   6   9       19.78       17.61      2.85 o 
   7   6   9       37.33       29.51      3.38 o 
   8   6   9        2.76        1.92      3.04 o 
   9   6   9       35.92       48.80      5.81 o 
  10   6   9       10.94       10.26      4.36 o 
  11   6   9        0.55       10.56      9.24 o 
 -14   7   9        0.24        0.00     11.22 o 
 -13   7   9       41.02       34.18      9.61 o 
 -12   7   9        0.09       -2.78      5.48 o 
 -11   7   9       29.12       20.00     18.48 o 
 -10   7   9       52.17       46.78     16.17 o 
  -9   7   9      106.35      105.39     12.86 o 
  -8   7   9      113.24      115.98      7.95 o 
  -7   7   9      128.08      129.16      7.04 o 
  -6   7   9     1132.99     1108.61     21.20 o 
  -5   7   9      809.19      779.39     16.43 o 
  -4   7   9       11.19       15.91      2.64 o 
  -3   7   9      449.94      449.83     11.22 o 
  -2   7   9      533.66      514.54      8.77 o 
  -1   7   9      570.56      575.28      9.57 o 
   0   7   9      400.28      379.20      8.61 o 
   1   7   9       54.87       56.06      4.76 o 
   2   7   9      121.43      143.41      4.53 o 
   3   7   9      126.39      142.04      4.82 o 
   4   7   9      483.61      467.95     10.57 o 
   5   7   9      140.31      145.68      5.96 o 
   6   7   9        5.27        2.83      2.39 o 
   7   7   9       18.36       16.91      4.00 o 
   8   7   9        6.28        3.22      3.24 o 
   9   7   9        0.24       -1.58      3.67 o 
  10   7   9       16.34       17.10      5.02 o 
  11   7   9       17.65       23.10      9.90 o 
 -13   8   9       23.22       23.59      5.55 o 
 -12   8   9       40.42       42.66     13.12 o 
 -11   8   9      108.86       90.65     55.76 o 
 -10   8   9        0.36       -2.74      5.60 o 
  -9   8   9      126.00       89.48     23.76 o 
  -8   8   9       11.96       12.67      4.63 o 
  -7   8   9      122.70      103.56      7.75 o 
  -6   8   9       65.62       53.59      5.16 o 
  -5   8   9       13.64       23.85      4.03 o 
  -4   8   9       71.55       68.49      5.79 o 
  -3   8   9      103.82      100.04      5.86 o 
  -2   8   9      184.09      168.20      5.11 o 
  -1   8   9      152.30      149.93      6.79 o 
   0   8   9      128.00      127.60      5.54 o 
   1   8   9      224.02      221.75      7.19 o 
   2   8   9       64.96       76.59      4.48 o 
   3   8   9     1063.94     1028.63     15.24 o 
   4   8   9        0.35        3.62      2.79 o 
   5   8   9      177.53      176.18      8.25 o 
   6   8   9        6.44        3.73      2.60 o 
   7   8   9        5.87        9.98      4.57 o 
   8   8   9       29.44       27.53      4.28 o 
   9   8   9        2.11        5.00      3.54 o 
  10   8   9        6.17       14.92      7.25 o 
  11   8   9        0.34        0.00      8.58 o 
 -13   9   9       39.13       30.13     15.30 o 
 -12   9   9       61.49       43.28     41.90 o 
 -11   9   9        6.91        5.60      7.22 o 
 -10   9   9       99.38       97.01     17.82 o 
  -9   9   9       41.21       25.15      8.16 o 
  -8   9   9      154.60      131.82     45.20 o 
  -7   9   9        3.35        0.54      3.67 o 
  -6   9   9      315.33      316.39     11.05 o 
  -5   9   9       35.09       29.82      3.71 o 
  -4   9   9      114.34      119.70      6.74 o 
  -3   9   9        6.65       10.97      3.41 o 
  -2   9   9       11.81       18.71      3.06 o 
  -1   9   9       31.07       31.26      3.58 o 
   0   9   9        4.88        9.03      2.73 o 
   1   9   9        5.34        4.92      3.13 o 
   2   9   9      373.08      373.03      8.00 o 
   3   9   9       12.56       18.72      3.09 o 
   4   9   9      563.54      559.20     13.30 o 
   5   9   9       32.08       29.37      4.00 o 
   6   9   9      163.93      173.70      7.22 o 
   7   9   9      270.43      260.88      8.93 o 
   8   9   9        8.13        8.13      3.55 o 
   9   9   9        1.10        6.15      3.71 o 
  10   9   9       10.04        9.00      6.90 o 
 -12  10   9       48.14       32.79     29.04 o 
 -11  10   9       12.99       10.89      7.93 o 
 -10  10   9       19.60       10.56     10.23 o 
  -9  10   9        2.43        4.97      6.48 o 
  -8  10   9        1.15        4.03      6.66 o 
  -7  10   9      398.12      312.56     29.61 o 
  -6  10   9        8.65       12.42      4.75 o 
  -5  10   9      294.48      252.53      8.99 o 
  -4  10   9      333.82      315.87     16.07 o 
  -3  10   9      169.17      167.67      8.81 o 
  -2  10   9       36.35       45.39      4.47 o 
  -1  10   9      446.36      411.59     10.62 o 
   0  10   9       23.04       20.28      3.52 o 
   1  10   9      303.17      289.47     10.48 o 
   2  10   9        0.86        6.33      3.43 o 
   3  10   9      493.24      471.02     11.83 o 
   4  10   9      150.09      141.20      7.06 o 
   5  10   9       18.15       18.57      3.97 o 
   6  10   9      218.00      218.33      8.19 o 
   7  10   9        6.68        7.06      3.52 o 
   8  10   9       26.71       34.68      8.57 o 
   9  10   9       42.87       39.35      5.23 o 
  10  10   9       27.48       42.84      9.81 o 
 -12  11   9       18.81        4.73     13.86 o 
 -11  11   9       27.53       24.58      9.56 o 
 -10  11   9        0.81        3.73      9.24 o 
  -9  11   9        9.94       14.94      9.90 o 
  -8  11   9       16.49        8.60      7.22 o 
  -7  11   9        9.18       10.35      6.75 o 
  -6  11   9      524.50      504.67     19.01 o 
  -5  11   9      162.49      145.84     14.62 o 
  -4  11   9      117.56      106.65      7.95 o 
  -3  11   9       15.44       17.78      5.30 o 
  -2  11   9      111.35       97.99      8.96 o 
  -1  11   9      280.57      292.57     13.63 o 
   0  11   9       38.45       48.05      5.57 o 
   1  11   9      404.89      393.59     15.18 o 
   2  11   9       72.89       67.79      4.90 o 
   3  11   9        8.88        6.27      3.65 o 
   4  11   9        8.94       10.23      3.72 o 
   5  11   9       11.28        9.50      3.76 o 
   6  11   9        0.08       -2.92      2.92 o 
   7  11   9        1.22       -0.61      3.47 o 
   8  11   9       84.33       77.46      6.30 o 
   9  11   9       20.57       23.47      5.02 o 
 -11  12   9       62.00       36.97     29.37 o 
 -10  12   9        2.87        3.00     10.56 o 
  -9  12   9        2.84        5.53      7.22 o 
  -8  12   9       20.62        5.10      6.75 o 
  -7  12   9      116.23       81.33     51.14 o 
  -6  12   9        0.71        0.67      4.28 o 
  -5  12   9       27.51       12.87      8.25 o 
  -4  12   9       31.72       22.84      7.92 o 
  -3  12   9      410.39      387.58     28.05 o 
  -2  12   9       16.79       28.70      4.40 o 
  -1  12   9      145.24      129.30      8.18 o 
   0  12   9      128.14      128.74      8.12 o 
   1  12   9      193.37      190.67     11.97 o 
   2  12   9       72.33       67.08      5.98 o 
   3  12   9      197.54      197.80      8.32 o 
   4  12   9       48.76       53.36      5.43 o 
   5  12   9      133.33      135.92      7.76 o 
   6  12   9       32.31       43.26      6.46 o 
   7  12   9      114.01      104.78      6.77 o 
   8  12   9        0.11       -1.13      3.74 o 
   9  12   9       52.67       73.05      6.63 o 
 -11  13   9        4.03        9.24     13.20 o 
 -10  13   9       67.71       42.58     37.94 o 
  -9  13   9       25.18        4.29      7.47 o 
  -8  13   9       64.05       58.73     15.84 o 
  -7  13   9       10.86        4.70     15.84 o 
  -6  13   9      271.30      280.79     15.36 o 
  -5  13   9        2.60        9.41     11.88 o 
  -4  13   9        6.50        2.99      6.01 o 
  -3  13   9      149.54      168.28     18.48 o 
  -2  13   9        0.02       -1.82      3.14 o 
  -1  13   9      170.58      172.81     11.73 o 
   0  13   9      274.11      274.81     23.76 o 
   1  13   9       38.15       35.63      9.24 o 
   2  13   9       57.51       50.79      5.12 o 
   3  13   9       44.04       39.95      6.93 o 
   4  13   9      335.93      334.13     11.26 o 
   5  13   9       19.30       18.51      4.62 o 
   6  13   9       26.46        9.84      4.55 o 
   7  13   9        0.73        7.65      4.05 o 
   8  13   9       52.50       74.33      6.65 o 
 -10  14   9      101.96       66.85     57.08 o 
  -9  14   9       74.53       46.73     45.86 o 
  -8  14   9       87.80      110.86     20.46 o 
  -7  14   9      143.77      207.21     24.42 o 
  -6  14   9       31.69       16.28     17.16 o 
  -5  14   9       14.89       10.52      7.26 o 
  -4  14   9       76.50       65.77     46.85 o 
  -3  14   9       90.94       77.87     15.18 o 
  -2  14   9       51.22       52.69      6.34 o 
  -1  14   9        8.78       16.86      6.29 o 
   0  14   9      236.93      244.66     16.17 o 
   1  14   9       20.44       34.93      6.48 o 
   2  14   9       77.73       72.47      5.91 o 
   3  14   9       45.80       48.56      5.42 o 
   4  14   9        0.00       -0.63      3.57 o 
   5  14   9       14.20       13.20      4.64 o 
   6  14   9        4.06        6.65      4.55 o 
   7  14   9        5.90        6.50      4.15 o 
  -9  15   9        3.64        6.60     13.20 o 
  -8  15   9        0.28        0.00     11.22 o 
  -7  15   9       19.68       15.84     12.54 o 
  -6  15   9      105.17      156.40     22.44 o 
  -5  15   9      163.27      161.02     21.78 o 
  -4  15   9        1.00        5.28      9.90 o 
  -3  15   9       62.34       61.37     15.18 o 
  -2  15   9       22.83       27.72     11.88 o 
  -1  15   9        5.32        2.25      5.37 o 
   0  15   9       71.47       64.84      7.60 o 
   1  15   9       56.35       57.01      7.60 o 
   2  15   9       11.85       14.10      4.16 o 
   3  15   9       72.51       69.13      6.38 o 
   4  15   9       66.26       94.59      7.28 o 
   5  15   9        0.83        0.41      4.05 o 
   6  15   9        2.10       -1.66      4.40 o 
  -7  16   9       52.18       42.89     15.84 o 
  -6  16   9       91.00       94.37     19.80 o 
  -5  16   9        7.24       14.52     11.22 o 
  -4  16   9       38.68       29.70     13.86 o 
  -3  16   9       25.07       24.42     12.54 o 
  -2  16   9        0.61        4.62      9.24 o 
  -1  16   9       13.40       22.77      5.99 o 
   0  16   9        8.40        7.63      5.23 o 
   1  16   9        2.65       -0.99      5.13 o 
   2  16   9        9.65        9.42      5.25 o 
   3  16   9        4.79        4.22      4.07 o 
   4  16   9       12.97       15.10      4.64 o 
   5  16   9        3.38        8.58      4.84 o 
  -6  17   9       17.49       21.78     13.86 o 
  -5  17   9        9.61        0.00     11.22 o 
  -4  17   9       38.48       23.76     13.20 o 
  -3  17   9        1.97        0.00      9.90 o 
  -2  17   9       25.38       28.38     13.20 o 
  -1  17   9        0.68        6.60      6.60 o 
   0  17   9        1.88        8.58      7.26 o 
   1  17   9       68.45       83.85      8.72 o 
   2  17   9       12.80       13.73      4.85 o 
   3  17   9       59.88       65.87      6.93 o 
   4  17   9       70.51       74.69      7.24 o 
  -4  18   9       10.49        4.62     11.88 o 
  -3  18   9       94.32      108.22     20.46 o 
  -1  18   9       31.13       40.91      8.58 o 
   0  18   9       19.00       17.82      7.92 o 
   1  18   9        7.45        5.28      7.26 o 
   2  18   9       95.85      101.50     10.14 o 
 -14   0  10        5.45       -1.32     12.54 o 
 -12   0  10       19.00       26.40      7.92 o 
 -11   0  10       43.75       42.35      6.59 o 
 -10   0  10       50.92       47.45      5.98 o 
  -9   0  10      480.89      473.52     24.75 o 
  -8   0  10      124.38      128.94      5.23 o 
  -7   0  10     1753.58     1734.07     33.17 o 
  -6   0  10      671.11      735.55     12.36 o 
  -5   0  10      539.47      543.10     28.38 o 
  -4   0  10      114.63      145.18     13.86 o 
  -3   0  10      280.70      266.60     18.48 o 
  -2   0  10     5365.85     5905.00     80.74 o 
  -1   0  10      171.12      150.49      4.22 o 
   0   0  10      128.90      146.15      4.79 o 
   1   0  10      423.91      412.58      9.86 o 
   2   0  10       58.70       78.12      6.01 o 
   3   0  10      961.61      924.10     18.56 o 
   4   0  10       22.87       17.44      3.36 o 
   5   0  10      656.57      631.64     18.17 o 
   6   0  10     1658.70     1534.93     33.61 o 
   7   0  10      451.89      475.98     15.38 o 
   8   0  10      104.85       83.27      6.47 o 
   9   0  10       25.27       19.14      8.58 o 
  10   0  10       64.21       75.89     11.88 o 
  11   0  10        0.32        1.98      7.26 o 
 -14   1  10        4.15       -1.32     11.22 o 
 -13   1  10        1.14        2.64     11.22 o 
 -12   1  10        3.06       -0.56      4.60 o 
 -11   1  10       35.94       35.52      3.44 o 
 -10   1  10        9.61        7.62      2.40 o 
  -9   1  10       67.29       57.11      3.25 o 
  -8   1  10      992.00     1026.64     14.23 o 
  -7   1  10       38.96       43.63      4.16 o 
  -6   1  10      500.14      531.42     12.32 o 
  -5   1  10      676.10      668.41     17.25 o 
  -4   1  10      671.84      735.67     14.49 o 
  -3   1  10      431.99      427.36      9.89 o 
  -2   1  10      746.27      807.48     13.38 o 
  -1   1  10      223.39      202.59      5.64 o 
   0   1  10      754.68      706.82      9.48 o 
   1   1  10      584.39      549.71      8.81 o 
   2   1  10      848.83      888.07     12.30 o 
   3   1  10        8.60        8.55      2.41 o 
   4   1  10      473.29      471.58      9.24 o 
   5   1  10      641.61      622.55     10.78 o 
   6   1  10       23.89       25.88      3.47 o 
   7   1  10        0.02        1.28      2.58 o 
   8   1  10        5.18        5.91      3.59 o 
   9   1  10       75.76       87.31      5.94 o 
  10   1  10        0.04       -1.89      4.95 o 
  11   1  10       36.24       44.21     11.22 o 
 -14   2  10        1.87       -3.30     11.88 o 
 -13   2  10        4.60       -0.69      5.18 o 
 -12   2  10        3.00        1.00      3.21 o 
 -11   2  10       28.17       22.86      3.06 o 
 -10   2  10        0.35        4.36      1.98 o 
  -9   2  10        2.66        3.52      1.68 o 
  -8   2  10       98.26      112.54      7.81 o 
  -7   2  10     1064.94     1022.25     24.21 o 
  -6   2  10      711.54      742.01     18.46 o 
  -5   2  10      383.53      400.86      8.82 o 
  -4   2  10       65.92       64.30      3.46 o 
  -3   2  10      574.46      600.31     11.21 o 
  -2   2  10      155.05      181.40      5.93 o 
  -1   2  10      908.19      891.47     15.30 o 
   0   2  10       28.48       24.57      1.85 o 
   1   2  10       50.65       53.60      2.47 o 
   2   2  10     1232.93     1232.00     15.90 o 
   3   2  10     1058.16     1027.56     15.13 o 
   4   2  10      283.79      252.68      6.24 o 
   5   2  10      175.47      178.55      5.70 o 
   6   2  10        9.95        5.54      2.39 o 
   7   2  10       57.17       48.91      4.02 o 
   8   2  10      189.00      195.32      7.16 o 
   9   2  10      128.31      127.41      7.72 o 
  10   2  10       28.64       18.15      6.07 o 
  11   2  10        2.37        1.98      7.92 o 
 -14   3  10       27.80       13.52      7.26 o 
 -13   3  10        0.96       -0.49      4.87 o 
 -12   3  10       13.37       21.12      6.00 o 
 -11   3  10       17.20       12.43      2.71 o 
 -10   3  10       25.98       24.52      2.67 o 
  -9   3  10      190.75      205.40      8.19 o 
  -8   3  10        4.22        8.38      3.03 o 
  -7   3  10        3.83       11.69      2.95 o 
  -6   3  10      756.16      720.57     14.18 o 
  -5   3  10     1738.07     1679.94     26.05 o 
  -4   3  10      529.52      540.99     11.23 o 
  -3   3  10      541.66      634.29     12.24 o 
  -2   3  10       26.92       33.67      2.96 o 
  -1   3  10       39.44       32.27      2.83 o 
   0   3  10        0.01        2.04      1.77 o 
   1   3  10      392.09      394.80      7.82 o 
   2   3  10      932.68      858.57     13.08 o 
   3   3  10     1650.51     1600.94     20.10 o 
   4   3  10       16.67       27.56      2.65 o 
   5   3  10       55.09       49.94      3.44 o 
   6   3  10      334.12      349.46      8.40 o 
   7   3  10      303.75      299.78      8.10 o 
   8   3  10      190.61      172.65      7.36 o 
   9   3  10        4.28        5.15      3.58 o 
  10   3  10      114.64      133.96     15.18 o 
  11   3  10        5.47       10.56      8.58 o 
 -14   4  10       41.11       30.83     17.49 o 
 -13   4  10        0.03       -3.91      4.24 o 
 -12   4  10        1.63       -2.77      2.99 o 
 -11   4  10       34.97       32.57      3.28 o 
 -10   4  10       11.42       19.02      4.85 o 
  -9   4  10       42.59       46.08      4.78 o 
  -8   4  10        1.78        3.85      3.06 o 
  -7   4  10      360.82      364.59     10.67 o 
  -6   4  10        8.19       20.11      3.90 o 
  -5   4  10      299.10      300.38     10.25 o 
  -4   4  10       80.61       82.03      4.76 o 
  -3   4  10      295.19      304.40      8.17 o 
  -2   4  10      268.66      278.23      7.64 o 
  -1   4  10      242.21      246.24      7.25 o 
   0   4  10      617.58      581.16     14.83 o 
   1   4  10      503.11      495.68      8.56 o 
   2   4  10     2381.27     2333.01     29.36 o 
   3   4  10      456.86      468.33      8.52 o 
   4   4  10      192.21      177.47      5.56 o 
   5   4  10        5.78        9.55      2.41 o 
   6   4  10       68.25       78.49      7.14 o 
   7   4  10       90.02       94.16      5.59 o 
   8   4  10       11.87        9.63      3.62 o 
   9   4  10       38.98       51.63      5.52 o 
  10   4  10        1.85        2.63      4.12 o 
  11   4  10       14.35       11.88      9.24 o 
 -14   5  10        5.09        1.77      5.84 o 
 -13   5  10        6.56        7.22      4.84 o 
 -12   5  10        4.19        3.85      3.29 o 
 -11   5  10        1.51        1.98      3.33 o 
 -10   5  10       24.43       31.11      5.69 o 
  -9   5  10      219.29      219.31     14.67 o 
  -8   5  10      669.65      713.22     27.05 o 
  -7   5  10       30.54       26.35      3.99 o 
  -6   5  10       14.58       19.81      3.91 o 
  -5   5  10      508.01      535.39     12.57 o 
  -4   5  10       60.54       75.86      4.57 o 
  -3   5  10        2.77        2.66      2.12 o 
  -2   5  10      123.55      110.50      6.29 o 
  -1   5  10      793.44      785.86     15.13 o 
   0   5  10       23.43       25.49      3.27 o 
   1   5  10      195.95      182.48      4.28 o 
   2   5  10     1747.57     1798.21     21.34 o 
   3   5  10       35.14       37.11      2.82 o 
   4   5  10      592.76      562.29      9.35 o 
   5   5  10      120.42      116.50      4.84 o 
   6   5  10      112.48      117.68      6.40 o 
   7   5  10       70.45       80.78      8.38 o 
   8   5  10       15.00       17.11      3.95 o 
   9   5  10        0.00       -3.53      3.53 o 
  10   5  10        4.60        8.56      5.44 o 
  11   5  10       46.83       48.17     11.88 o 
 -14   6  10       64.15        7.92     13.20 o 
 -13   6  10       17.92       13.41      5.24 o 
 -12   6  10       13.59        7.59      3.51 o 
 -11   6  10       25.36       11.88     10.89 o 
 -10   6  10       17.72       21.92      5.63 o 
  -9   6  10      122.35      106.39      9.14 o 
  -8   6  10      292.74      295.51     10.10 o 
  -7   6  10     1589.11     1529.59     38.37 o 
  -6   6  10      199.86      175.24      7.53 o 
  -5   6  10       58.22       57.51      4.63 o 
  -4   6  10       15.33        8.36      2.88 o 
  -3   6  10       42.30       38.62      3.84 o 
  -2   6  10      658.14      627.54     13.58 o 
  -1   6  10      653.52      636.87     13.55 o 
   0   6  10        0.23        3.83      2.07 o 
   1   6  10      150.92      133.93      6.01 o 
   2   6  10       14.90       12.87      2.09 o 
   3   6  10      173.95      162.95      5.11 o 
   4   6  10       69.78       75.51      3.55 o 
   5   6  10      153.43      143.48      5.83 o 
   6   6  10       17.33       19.03      3.51 o 
   7   6  10       70.07       73.71      5.35 o 
   8   6  10       32.28       25.95      6.17 o 
   9   6  10       29.33       22.43      4.95 o 
  10   6  10        4.75        7.31      4.44 o 
  11   6  10        7.62        4.62      8.58 o 
 -13   7  10        6.58        5.40      5.26 o 
 -12   7  10       80.28       82.97     18.86 o 
 -11   7  10        0.14        4.15      7.13 o 
 -10   7  10       54.54       63.28     24.42 o 
  -9   7  10       17.82       13.78      4.64 o 
  -8   7  10      307.76      296.71     11.88 o 
  -7   7  10       50.95       48.99      5.48 o 
  -6   7  10      164.93      164.11      7.55 o 
  -5   7  10      114.62      104.79      6.11 o 
  -4   7  10      384.91      390.63     10.94 o 
  -3   7  10      271.17      274.70      8.84 o 
  -2   7  10      138.46      147.04      6.46 o 
  -1   7  10       39.52       45.51      4.03 o 
   0   7  10      112.80      113.36      5.03 o 
   1   7  10       90.79       79.18      4.47 o 
   2   7  10       87.75       86.92      5.17 o 
   3   7  10        5.76        6.07      2.14 o 
   4   7  10      342.56      333.51      8.75 o 
   5   7  10       28.16       29.21      3.42 o 
   6   7  10       11.33       12.15      3.14 o 
   7   7  10       70.83       66.78      5.12 o 
   8   7  10       11.77       18.12      4.43 o 
   9   7  10        5.77        7.88      4.44 o 
  10   7  10       79.54      102.78     13.34 o 
  11   7  10        1.86        5.28      8.58 o 
 -13   8  10        5.21       -1.56      4.52 o 
 -12   8  10       30.47       24.02     33.00 o 
 -11   8  10       25.21       18.55     24.75 o 
 -10   8  10       35.97       30.03      8.87 o 
  -9   8  10      108.31      112.54     13.30 o 
  -8   8  10      152.05      121.64      8.61 o 
  -7   8  10      359.33      330.57     10.97 o 
  -6   8  10        2.81       -0.87      3.91 o 
  -5   8  10       11.71       19.08      4.07 o 
  -4   8  10      115.09      125.06      6.79 o 
  -3   8  10       13.95       27.33      4.15 o 
  -2   8  10        0.83       -1.08      2.36 o 
  -1   8  10      240.64      228.27      9.81 o 
   0   8  10       19.60       16.23      3.22 o 
   1   8  10      310.28      320.25      8.92 o 
   2   8  10       30.19       33.76      2.91 o 
   3   8  10      386.88      388.07      9.30 o 
   4   8  10      185.99      204.26      7.86 o 
   5   8  10        0.19       -0.68      2.39 o 
   6   8  10       29.49       26.28      3.50 o 
   7   8  10        8.28        3.44      3.76 o 
   8   8  10       16.78       13.39      4.64 o 
   9   8  10       75.25       75.24      7.06 o 
  10   8  10       12.78        6.27      6.77 o 
 -13   9  10       15.23        1.98     11.88 o 
 -12   9  10        1.52        2.97      7.93 o 
 -11   9  10       44.78       31.96     27.39 o 
 -10   9  10       11.07        8.25      7.47 o 
  -9   9  10       46.16       35.21      9.09 o 
  -8   9  10      159.24      123.47      9.04 o 
  -7   9  10        0.98        5.73      4.24 o 
  -6   9  10        1.56        4.64      3.54 o 
  -5   9  10        4.38        5.50      3.49 o 
  -4   9  10        4.09        3.60      3.28 o 
  -3   9  10       15.29       13.93      3.87 o 
  -2   9  10      297.35      292.56      9.91 o 
  -1   9  10        4.28        5.38      3.29 o 
   0   9  10       38.48       39.33      4.13 o 
   1   9  10        0.07        5.52      2.67 o 
   2   9  10       43.22       44.51      3.23 o 
   3   9  10       59.93       60.65      4.11 o 
   4   9  10        7.38       14.84      3.58 o 
   5   9  10        2.79        0.49      2.71 o 
   6   9  10       45.48       47.08      4.74 o 
   7   9  10       43.11       40.14      4.81 o 
   8   9  10      105.39      111.56      7.86 o 
   9   9  10        3.79        2.24      4.24 o 
  10   9  10       11.16        9.75      5.94 o 
 -12  10  10        0.00        5.28      7.93 o 
 -11  10  10        2.91       -6.75      6.75 o 
 -10  10  10        4.36        4.47      7.42 o 
  -9  10  10       70.61       57.56     17.16 o 
  -8  10  10       29.63       34.02     12.87 o 
  -7  10  10       37.72       31.92      8.46 o 
  -6  10  10       74.50       78.15      6.57 o 
  -5  10  10       96.31       82.44      6.39 o 
  -4  10  10      105.83      103.07      7.66 o 
  -3  10  10      134.03      110.16      7.50 o 
  -2  10  10       78.48       70.21      6.15 o 
  -1  10  10      119.80      120.17      7.37 o 
   0  10  10        7.13        7.88      3.02 o 
   1  10  10        0.83        4.94      2.94 o 
   2  10  10      432.23      428.71      9.98 o 
   3  10  10       12.30       17.12      3.58 o 
   4  10  10       41.96       39.30      4.36 o 
   5  10  10        2.22        1.51      3.63 o 
   6  10  10      119.94      123.87      6.59 o 
   7  10  10      271.23      278.57      9.72 o 
   8  10  10       20.93       16.73      8.66 o 
   9  10  10        0.20        1.87      4.65 o 
 -12  11  10        0.41        3.96     12.54 o 
 -11  11  10       48.46       71.93     18.48 o 
 -10  11  10        0.03       -2.42      6.95 o 
  -9  11  10        0.09        1.63      6.95 o 
  -8  11  10       82.64       97.20     53.45 o 
  -7  11  10       70.94       58.08     10.49 o 
  -6  11  10      202.55      174.21     19.91 o 
  -5  11  10      177.46      212.52     12.84 o 
  -4  11  10        7.70        2.78      4.24 o 
  -3  11  10       79.56       68.10      6.47 o 
  -2  11  10       31.14       32.90      5.14 o 
  -1  11  10      124.25       97.54      7.96 o 
   0  11  10       71.04       68.35      6.26 o 
   1  11  10      240.70      267.47     10.87 o 
   2  11  10       19.89       27.45      5.85 o 
   3  11  10       51.62       54.23      4.64 o 
   4  11  10       93.41       89.38      6.15 o 
   5  11  10       80.83       87.85      6.55 o 
   6  11  10       89.26       98.00      6.29 o 
   7  11  10        0.88        2.68      3.74 o 
   8  11  10       11.40       10.35      4.87 o 
   9  11  10       12.12       13.45      5.52 o 
 -11  12  10        2.40       -3.96      7.93 o 
 -10  12  10        2.41        0.72      7.69 o 
  -9  12  10       31.28       13.35     22.77 o 
  -8  12  10       66.91       44.36     35.96 o 
  -7  12  10       41.06       17.78     13.53 o 
  -6  12  10      177.16      182.79     21.78 o 
  -5  12  10       87.37       72.98      7.75 o 
  -4  12  10       45.93       43.21     15.84 o 
  -3  12  10      130.81       99.42     10.61 o 
  -2  12  10       24.62       21.12      6.53 o 
  -1  12  10      280.91      275.47     14.84 o 
   0  12  10       39.93       40.12      5.56 o 
   1  12  10       25.57       31.26      5.31 o 
   2  12  10        2.23       -1.58      3.48 o 
   3  12  10        5.80        5.54      3.50 o 
   4  12  10       91.94       94.13      6.48 o 
   5  12  10        7.53        5.23      3.88 o 
   6  12  10       15.17       14.85      4.15 o 
   7  12  10       57.41       58.10      5.75 o 
   8  12  10       13.95       16.54      5.42 o 
 -10  13  10        2.81       -1.41      8.16 o 
  -9  13  10       74.20       43.40     44.54 o 
  -8  13  10       27.08        3.30     16.83 o 
  -7  13  10       59.25       33.29     24.42 o 
  -6  13  10       83.93       74.01     43.88 o 
  -5  13  10       90.28       90.68     57.74 o 
  -4  13  10       23.30       21.61      8.16 o 
  -3  13  10        0.00       -3.20      6.01 o 
  -2  13  10       63.00       55.36     17.82 o 
  -1  13  10       19.26       12.70      6.75 o 
   0  13  10       90.38       89.50      9.19 o 
   1  13  10        2.97       -0.66      6.60 o 
   2  13  10        3.88        8.73      5.48 o 
   3  13  10        3.77        1.71      3.72 o 
   4  13  10        2.50        5.05      3.93 o 
   5  13  10       40.16       28.58      5.12 o 
   6  13  10       21.03       24.26      8.28 o 
   7  13  10        4.69        5.18      4.80 o 
   8  13  10        6.47       14.83      5.34 o 
  -9  14  10       16.87        4.97      9.09 o 
  -8  14  10       93.99       43.41     46.85 o 
  -7  14  10       60.12       29.00     22.44 o 
  -6  14  10       85.03       34.43     32.01 o 
  -5  14  10       33.05       19.80     18.81 o 
  -4  14  10      173.69      164.32     21.12 o 
  -3  14  10        0.94        1.37      6.48 o 
  -2  14  10        5.86        5.28      9.24 o 
  -1  14  10        5.40        7.26      8.58 o 
   0  14  10       49.93       69.29     13.86 o 
   1  14  10       14.29       -0.86     10.56 o 
   2  14  10        0.60       -0.28      3.64 o 
   3  14  10       14.13       22.49      4.72 o 
   4  14  10       17.51       12.99      5.18 o 
   5  14  10       38.11       34.73      5.52 o 
   6  14  10       14.97       21.62      5.40 o 
   7  14  10       38.21       39.68      6.45 o 
  -8  15  10        0.69      -11.22     11.22 o 
  -7  15  10      114.55      112.18     21.12 o 
  -6  15  10       11.42        4.62     11.22 o 
  -5  15  10        0.18        6.60     11.22 o 
  -4  15  10       24.45       13.86     10.56 o 
  -3  15  10       34.17       43.55     14.52 o 
  -2  15  10        7.74        3.30      9.24 o 
  -1  15  10       22.10       17.16     10.56 o 
   0  15  10       33.63       25.08      8.58 o 
   1  15  10       28.05       27.72      9.24 o 
   2  15  10       42.78       35.43      6.74 o 
   3  15  10      100.69      101.83     10.68 o 
   4  15  10       28.19       21.76      5.04 o 
   5  15  10       16.32       16.35      7.92 o 
   6  15  10       21.51       17.38      6.18 o 
  -7  16  10        0.06       -0.66     11.88 o 
  -6  16  10        0.01      -10.56     10.56 o 
  -5  16  10       69.44       86.45     19.14 o 
  -4  16  10        1.06        1.98     11.22 o 
  -3  16  10        4.99       -0.66     10.56 o 
  -2  16  10        5.80        7.92     10.56 o 
   0  16  10       36.89       45.53      9.24 o 
   1  16  10       11.97       31.02      9.24 o 
   2  16  10        5.42        6.78      4.88 o 
   3  16  10       82.34       84.28      8.08 o 
   4  16  10        4.13       16.35      9.24 o 
  -5  17  10       16.15        7.92     12.54 o 
  -4  17  10       10.70       14.52     13.20 o 
  -3  17  10        8.18       -1.32     11.22 o 
  -2  17  10        1.77       -7.26     10.56 o 
   0  17  10        3.25        3.30      7.26 o 
   1  17  10       13.46       29.04      9.24 o 
   2  17  10        5.55       20.56      6.01 o 
   3  17  10       21.00       14.62      5.82 o 
  -1  18  10       17.73       22.44      7.92 o 
   0  18  10        0.00       16.50      7.92 o 
 -14   1  11       34.92       13.20     14.52 o 
 -13   1  11        3.76       -0.66      9.90 o 
 -12   1  11       26.51       32.68      5.28 o 
 -11   1  11       12.62       10.93      2.88 o 
 -10   1  11        0.01        2.97      2.20 o 
  -9   1  11      103.55       80.90      3.68 o 
  -8   1  11      119.02      118.94      3.69 o 
  -7   1  11      159.19      162.18     10.07 o 
  -6   1  11        5.42        9.11      4.23 o 
  -5   1  11       41.99       48.63      5.86 o 
  -4   1  11       51.87       50.71      4.33 o 
  -3   1  11      286.93      286.69      6.98 o 
  -2   1  11        8.57        9.99      1.93 o 
  -1   1  11      212.02      210.59      5.62 o 
   0   1  11      146.48      153.03      4.18 o 
   1   1  11       11.52       12.06      1.77 o 
   2   1  11        3.58        4.87      1.73 o 
   3   1  11        5.87        6.18      1.85 o 
   4   1  11       36.73       31.74      2.87 o 
   5   1  11       23.96       26.33      3.00 o 
   6   1  11       14.02       19.94      3.15 o 
   7   1  11        2.70        3.40      2.79 o 
   8   1  11       36.92       24.50      3.50 o 
   9   1  11      109.91      117.00      9.77 o 
  10   1  11       10.05        2.52      5.35 o 
  11   1  11        0.90       -3.96      7.92 o 
 -14   2  11        0.38       -2.64     12.54 o 
 -13   2  11        2.85      -10.56     10.56 o 
 -12   2  11       12.80       18.78      3.86 o 
 -11   2  11        9.29       12.08      2.75 o 
 -10   2  11      110.80      111.87      4.40 o 
  -9   2  11      138.28      136.02      5.13 o 
  -8   2  11        3.56        6.87      2.76 o 
  -7   2  11      329.21      324.10      8.71 o 
  -6   2  11       44.15       43.50      4.76 o 
  -5   2  11       13.94       20.83      2.69 o 
  -4   2  11      484.82      517.00     10.68 o 
  -3   2  11       12.03       12.72      2.25 o 
  -2   2  11      113.78      130.05      4.82 o 
  -1   2  11       15.82       17.30      2.82 o 
   0   2  11       19.18       18.80      1.90 o 
   1   2  11       45.20       51.95      3.10 o 
   2   2  11        3.14        4.52      1.79 o 
   3   2  11       36.95       41.85      3.39 o 
   4   2  11      865.23      810.12     12.74 o 
   5   2  11       57.62       58.01      3.88 o 
   6   2  11       19.07       27.51      3.24 o 
   7   2  11       85.11       80.08      5.14 o 
   8   2  11      130.54      140.78      6.05 o 
   9   2  11       39.05       42.63      5.13 o 
  10   2  11        0.15       -1.65      5.13 o 
  11   2  11       19.10        9.90      8.58 o 
 -14   3  11       17.93       19.96      9.57 o 
 -13   3  11        3.27        0.54      4.35 o 
 -12   3  11        0.94       -2.67      2.67 o 
 -11   3  11        0.62        2.39      2.30 o 
 -10   3  11        0.42       -0.20      1.86 o 
  -9   3  11        0.00        3.08      2.92 o 
  -8   3  11      136.15      133.95      6.48 o 
  -7   3  11     1012.81     1013.29     31.91 o 
  -6   3  11      200.45      195.45      6.96 o 
  -5   3  11      316.76      292.97      8.15 o 
  -4   3  11       28.04       24.38      2.94 o 
  -3   3  11        4.29        3.50      2.10 o 
  -2   3  11      715.64      721.91     15.21 o 
  -1   3  11       10.99       10.96      2.39 o 
   0   3  11      136.90      136.02      5.14 o 
   1   3  11        5.01        6.03      1.70 o 
   2   3  11        1.65        5.25      2.95 o 
   3   3  11      297.62      285.83      6.56 o 
   4   3  11      110.69      100.78      4.53 o 
   5   3  11      534.99      520.92     10.49 o 
   6   3  11       15.94       17.01      3.07 o 
   7   3  11      179.95      174.49      6.84 o 
   8   3  11       42.07       41.20      6.10 o 
   9   3  11        4.14        6.76      5.05 o 
  10   3  11        0.14       -3.30      6.60 o 
  11   3  11        2.68       -6.60      7.26 o 
 -14   4  11        0.47       -2.42      5.31 o 
 -13   4  11       31.02       25.77     10.58 o 
 -12   4  11        1.01        1.84      3.06 o 
 -11   4  11       30.13       18.29      2.84 o 
 -10   4  11       10.72       14.77      4.38 o 
  -9   4  11       19.50       22.71      4.10 o 
  -8   4  11        1.08        5.65      3.21 o 
  -7   4  11      258.62      254.08      8.65 o 
  -6   4  11      218.25      212.50      7.60 o 
  -5   4  11      248.01      255.46      8.05 o 
  -4   4  11      108.00      106.72      5.41 o 
  -3   4  11       93.52       94.89      4.76 o 
  -2   4  11      196.14      215.23      6.97 o 
  -1   4  11      154.61      168.99      6.15 o 
   0   4  11       32.46       37.72      3.57 o 
   1   4  11      180.31      167.88      8.41 o 
   2   4  11     1318.25     1268.00     18.47 o 
   3   4  11      150.93      153.25      4.86 o 
   4   4  11      177.28      169.86      5.69 o 
   5   4  11      418.34      445.30      9.52 o 
   6   4  11       34.33       36.34      3.89 o 
   7   4  11      131.35      118.93      6.40 o 
   8   4  11       71.45       58.23      5.25 o 
   9   4  11       77.31       91.00      6.27 o 
  10   4  11        5.03        8.41      4.57 o 
  11   4  11        1.34       10.56      9.24 o 
 -14   5  11        1.25        1.98     13.20 o 
 -13   5  11        1.31       -1.06      4.37 o 
 -12   5  11       29.91       28.82      4.19 o 
 -11   5  11        6.32        6.96      5.37 o 
 -10   5  11        6.62       12.82      4.71 o 
  -9   5  11        0.01       -0.43      3.47 o 
  -8   5  11        3.83       10.34      3.68 o 
  -7   5  11      281.71      292.72     12.67 o 
  -6   5  11      214.52      217.05      8.06 o 
  -5   5  11        8.34       10.43      3.11 o 
  -4   5  11      182.05      153.51      6.49 o 
  -3   5  11       71.15       64.40      4.40 o 
  -2   5  11      146.03      150.02      6.13 o 
  -1   5  11       15.31       13.30      2.92 o 
   0   5  11       94.99      100.00      5.18 o 
   1   5  11      203.95      187.86      5.05 o 
   2   5  11      185.88      178.17      5.46 o 
   3   5  11       57.21       56.57      3.54 o 
   4   5  11       22.26       22.65      6.00 o 
   5   5  11        0.65        0.52      2.22 o 
   6   5  11        4.06       -0.94      2.47 o 
   7   5  11        9.65        6.56      3.42 o 
   8   5  11       65.94       68.11      5.64 o 
   9   5  11        0.04       -2.98      3.76 o 
  10   5  11        0.50        1.43      4.32 o 
  11   5  11        5.00       -0.66      7.92 o 
 -13   6  11        5.26        9.88      4.93 o 
 -12   6  11        1.48       -4.51      7.13 o 
 -11   6  11        2.67        3.68      4.80 o 
 -10   6  11        2.48       -2.49      3.98 o 
  -9   6  11        9.78        2.65      3.82 o 
  -8   6  11       69.21       67.16      5.81 o 
  -7   6  11      127.39      137.06      7.27 o 
  -6   6  11       80.53       88.25      5.91 o 
  -5   6  11     1110.33     1035.43     19.97 o 
  -4   6  11       19.73       21.69      5.14 o 
  -3   6  11       48.68       35.63      3.89 o 
  -2   6  11      247.21      226.85      8.02 o 
  -1   6  11      199.05      188.41      7.33 o 
   0   6  11      116.82       98.91      5.59 o 
   1   6  11        0.81        8.50      1.98 o 
   2   6  11      114.87       99.97      5.58 o 
   3   6  11       41.69       48.42      3.75 o 
   4   6  11       64.27       70.79      4.00 o 
   5   6  11        0.17        1.35      2.39 o 
   6   6  11        2.88        2.30      3.11 o 
   7   6  11       46.75       58.10      5.21 o 
   8   6  11       18.47       17.47      4.03 o 
   9   6  11       15.30       14.45      5.27 o 
  10   6  11        9.34       16.21      5.14 o 
 -13   7  11        4.52       11.31      5.29 o 
 -12   7  11       12.50       14.22      9.30 o 
 -11   7  11        1.06        4.32      7.22 o 
 -10   7  11       35.87       45.73      8.76 o 
  -9   7  11       20.47       12.67      5.02 o 
  -8   7  11        1.23        0.87      3.66 o 
  -7   7  11      167.57      154.43      7.75 o 
  -6   7  11        0.48        4.67      3.41 o 
  -5   7  11        3.23       15.10      3.79 o 
  -4   7  11      244.35      269.14      9.29 o 
  -3   7  11       64.95       83.03      5.47 o 
  -2   7  11      246.17      226.78      8.25 o 
  -1   7  11       19.85       20.69      3.69 o 
   0   7  11      204.94      214.55      9.64 o 
   1   7  11      359.45      346.23      9.02 o 
   2   7  11       64.48       78.59      4.35 o 
   3   7  11        0.01        1.17      2.39 o 
   4   7  11       29.72       27.29      3.08 o 
   5   7  11      115.81      109.29      6.40 o 
   6   7  11        4.04        0.60      3.02 o 
   7   7  11        0.41        1.63      3.43 o 
   8   7  11        2.57        3.71      4.33 o 
   9   7  11       28.63       34.39      5.81 o 
  10   7  11       14.49       25.71      9.49 o 
 -13   8  11        0.02        3.96     13.20 o 
 -12   8  11        4.57        7.65      8.62 o 
 -11   8  11        0.38       -5.17      7.22 o 
 -10   8  11       65.04       66.46     17.16 o 
  -9   8  11      106.56       88.07      8.95 o 
  -8   8  11       32.68       27.18      5.48 o 
  -7   8  11       57.91       61.60      5.81 o 
  -6   8  11       85.41       75.84      6.09 o 
  -5   8  11      358.07      372.21     11.53 o 
  -4   8  11      211.02      196.05      8.34 o 
  -3   8  11      676.83      624.34     15.08 o 
  -2   8  11      522.07      493.87     12.86 o 
  -1   8  11      151.69      151.18      7.35 o 
   0   8  11       43.89       39.17      5.02 o 
   1   8  11      307.82      267.79      9.86 o 
   2   8  11      108.42       92.07      4.76 o 
   3   8  11       63.80       72.64      4.86 o 
   4   8  11      107.96       99.92     14.19 o 
   5   8  11       39.25       34.81      4.55 o 
   6   8  11        9.28       16.91      3.83 o 
   7   8  11       10.85        3.36      4.23 o 
   8   8  11       11.89       15.42      4.91 o 
   9   8  11        6.99       14.57      6.23 o 
  10   8  11        5.44        4.90      5.10 o 
 -12   9  11       12.42        6.98      8.83 o 
 -11   9  11       10.53        5.68      8.08 o 
 -10   9  11       21.57        7.05      7.22 o 
  -9   9  11      182.68      181.48     28.00 o 
  -8   9  11       13.41        8.03      4.87 o 
  -7   9  11        3.02        4.00      4.16 o 
  -6   9  11        3.00        4.91      3.41 o 
  -5   9  11        0.24       -2.88      2.88 o 
  -4   9  11      712.06      681.19     16.38 o 
  -3   9  11     2292.95     2207.12     36.23 o 
  -2   9  11      357.32      357.79     11.38 o 
  -1   9  11       93.73      105.18      7.03 o 
   0   9  11       13.22       11.99      3.86 o 
   1   9  11       85.44       93.27      6.59 o 
   2   9  11      115.41      113.21      5.27 o 
   3   9  11        1.09        2.77      3.29 o 
   4   9  11       32.61       29.27      7.59 o 
   5   9  11       14.15       24.26      4.36 o 
   6   9  11      104.59       96.18      7.04 o 
   7   9  11        3.76        3.76      4.02 o 
   8   9  11       24.49       26.48      5.60 o 
   9   9  11        3.36        7.16      5.02 o 
 -12  10  11       13.47       11.58      9.30 o 
 -11  10  11       50.39       50.88     21.45 o 
 -10  10  11       48.45       34.54     35.96 o 
  -9  10  11        4.49       -2.14      6.75 o 
  -8  10  11       84.54       95.90     13.17 o 
  -7  10  11       63.31       57.21      7.37 o 
  -6  10  11        0.04        2.31      3.61 o 
  -5  10  11        1.67        4.09      4.19 o 
  -4  10  11      136.97      117.77      7.32 o 
  -3  10  11        9.35       31.01      5.76 o 
  -2  10  11        0.52        4.23      3.98 o 
  -1  10  11      155.75      149.58      9.07 o 
   0  10  11       78.52       89.18      6.77 o 
   1  10  11        3.02        3.13      3.08 o 
   2  10  11       74.99       82.69      5.24 o 
   3  10  11       81.23       86.91      6.47 o 
   4  10  11       37.87       39.67     10.56 o 
   5  10  11      123.61      129.78     20.46 o 
   6  10  11       62.11       75.57      6.78 o 
   7  10  11       61.36       63.96      6.55 o 
   8  10  11        1.18        5.66      4.52 o 
   9  10  11       47.44       51.65      6.89 o 
 -11  11  11      105.90      159.04     24.42 o 
 -10  11  11        3.99        4.13      8.08 o 
  -9  11  11       56.71       63.39     22.11 o 
  -8  11  11       31.33       42.96     11.88 o 
  -7  11  11        0.02        8.53      5.24 o 
  -6  11  11      172.65      155.89     16.99 o 
  -5  11  11       18.91       15.05      7.34 o 
  -4  11  11       10.82        2.76      3.98 o 
  -3  11  11      262.88      232.52     10.84 o 
  -2  11  11        2.67        2.10      3.77 o 
  -1  11  11        0.46        2.03      3.67 o 
   0  11  11      118.41      112.13      9.96 o 
   1  11  11      586.13      555.76     20.73 o 
   2  11  11       15.68        8.36      3.90 o 
   3  11  11        9.47       10.25      4.29 o 
   4  11  11       73.99       63.11      6.70 o 
   5  11  11        0.96       -2.38      4.66 o 
   6  11  11      358.66      385.17     13.30 o 
   7  11  11        3.38        1.59      4.38 o 
   8  11  11      145.99      141.08     12.32 o 
 -11  12  11       15.42       -3.96     11.88 o 
 -10  12  11      287.95      321.37     31.68 o 
  -9  12  11       13.48        6.39      8.62 o 
  -8  12  11       20.62       17.94      8.62 o 
  -7  12  11       99.75       87.72     32.67 o 
  -6  12  11        1.72        7.92      5.52 o 
  -5  12  11      198.03      155.10     20.06 o 
  -4  12  11        0.69        0.78      4.40 o 
  -3  12  11       43.76       36.60      7.89 o 
  -2  12  11        5.31        0.66      5.13 o 
  -1  12  11        0.52        1.01      4.88 o 
   0  12  11      341.83      327.95     16.50 o 
   1  12  11       24.22       34.12      6.95 o 
   2  12  11        0.36       -0.66      3.96 o 
   3  12  11        8.01       11.22      5.28 o 
   4  12  11       19.37        5.82      4.58 o 
   5  12  11      116.22      112.80      9.02 o 
   6  12  11        7.70       15.20      4.79 o 
   7  12  11       73.46       79.93      7.66 o 
   8  12  11       10.19       13.14      5.30 o 
 -10  13  11       98.12       67.79     54.44 o 
  -9  13  11      119.62      153.10     23.76 o 
  -8  13  11       64.68       35.07     34.65 o 
  -7  13  11        0.54        4.17      7.77 o 
  -6  13  11       11.99        6.99      7.89 o 
  -5  13  11        3.27        7.18      7.42 o 
  -4  13  11        1.62       -0.66      6.60 o 
  -3  13  11       29.02       40.96      9.09 o 
  -2  13  11       32.21       34.63      8.16 o 
  -1  13  11      140.04      124.32     11.37 o 
   0  13  11       14.06       15.91      6.75 o 
   2  13  11        0.66        4.62      5.28 o 
   3  13  11       32.12       22.54      5.18 o 
   4  13  11       42.64       43.76      6.59 o 
   5  13  11       34.72       44.06      7.08 o 
   6  13  11        0.38       -3.30      4.32 o 
   7  13  11        9.99       11.79      9.04 o 
  -9  14  11      105.22       80.20     67.31 o 
  -8  14  11        0.64       -7.26      7.42 o 
  -7  14  11       38.25       15.87      9.49 o 
  -6  14  11       58.51       51.04     38.93 o 
  -5  14  11        2.00       -6.48      6.48 o 
  -4  14  11        9.04        1.00     10.56 o 
  -3  14  11       42.55       25.19     15.18 o 
  -2  14  11       50.78       39.60     21.12 o 
  -1  14  11        0.39        7.26      9.24 o 
   2  14  11        6.58       -5.15      8.91 o 
   3  14  11      161.58      162.38      9.98 o 
   4  14  11        0.14        0.24      4.58 o 
   5  14  11       19.83       25.90      6.34 o 
   6  14  11       24.08       10.85      6.18 o 
  -8  15  11      222.17      230.31     29.04 o 
  -7  15  11       21.33       24.60     12.54 o 
  -6  15  11       52.18       60.71     17.82 o 
  -5  15  11       14.95       21.12     12.54 o 
  -4  15  11       26.30       25.08     11.88 o 
  -3  15  11       47.22       62.03     15.84 o 
  -2  15  11       49.76       46.85     13.86 o 
  -1  15  11       81.72       71.93     15.84 o 
   1  15  11       87.14       54.77     10.56 o 
   2  15  11       17.41       10.89      6.60 o 
   3  15  11       46.04       51.83      7.29 o 
   4  15  11       25.93       33.40      6.66 o 
   5  15  11       60.10       58.26      7.92 o 
  -6  16  11        1.30       -2.64     10.56 o 
  -5  16  11       89.69      100.31     20.46 o 
  -4  16  11       15.43        7.26     11.22 o 
  -3  16  11       91.47      114.16     19.80 o 
  -2  16  11       68.26       42.23     14.52 o 
   0  16  11      203.66      173.56     15.84 o 
   1  16  11        4.74       -5.28      7.92 o 
   2  16  11       55.09       67.06      9.90 o 
   3  16  11       11.89       24.88     17.16 o 
   4  16  11       35.06       48.17     11.88 o 
  -4  17  11      116.29      174.21     25.08 o 
  -3  17  11       87.41      112.18     20.46 o 
   0  17  11        5.52       12.54      8.58 o 
   1  17  11      213.82      256.70     19.14 o 
   2  17  11       69.89      114.82     14.52 o 
 -13   0  12       23.66       37.61      9.90 o 
 -12   0  12       93.53      105.58     11.22 o 
 -11   0  12        0.03        1.14     10.56 o 
 -10   0  12       59.54       64.39      6.43 o 
  -9   0  12       15.31       19.38      4.13 o 
  -8   0  12      250.28      246.02      9.44 o 
  -7   0  12        2.66       -0.19      2.45 o 
  -6   0  12      289.62      260.14     18.48 o 
  -5   0  12       65.15       70.67      3.78 o 
  -4   0  12      140.99      154.73      5.56 o 
  -3   0  12      640.24      626.12     14.28 o 
  -2   0  12      253.84      246.54     17.82 o 
  -1   0  12      203.08      179.68      5.70 o 
   0   0  12     1766.03     1653.70     28.17 o 
   1   0  12        6.66       32.34      7.00 o 
   2   0  12       24.29       27.46      3.46 o 
   3   0  12       54.28       62.24      5.14 o 
   4   0  12      317.76      264.91     12.69 o 
   5   0  12       77.19       81.20      6.12 o 
   6   0  12       51.81       30.61      5.94 o 
   7   0  12      161.39      164.88      9.96 o 
   8   0  12       17.23        5.43      4.43 o 
   9   0  12       29.15       22.44      9.24 o 
  10   0  12       79.44       85.13     13.20 o 
  11   0  12        0.00        4.62      8.58 o 
 -13   1  12       16.89       15.05      5.82 o 
 -12   1  12       28.24       31.01      5.11 o 
 -11   1  12      123.34      129.60      6.61 o 
 -10   1  12       14.72       20.05      2.86 o 
  -9   1  12        0.30        2.52      1.99 o 
  -8   1  12      238.26      246.26      5.51 o 
  -7   1  12      751.36      702.89     16.31 o 
  -6   1  12       30.95       35.92      3.89 o 
  -5   1  12       17.58       23.80      3.42 o 
  -4   1  12     1183.06     1185.19     22.22 o 
  -3   1  12      104.64       89.11      5.01 o 
  -2   1  12       16.80       16.75      2.27 o 
  -1   1  12      418.94      400.01      7.29 o 
   0   1  12       26.30       29.08      2.16 o 
   1   1  12      264.65      249.93      7.47 o 
   2   1  12       98.11       95.81      3.87 o 
   3   1  12      569.89      504.00      9.21 o 
   4   1  12        3.84        0.69      1.96 o 
   5   1  12        0.11       -0.80      2.36 o 
   6   1  12      235.00      235.60      7.33 o 
   7   1  12      133.76      138.76      6.27 o 
   8   1  12       46.66       34.55      3.90 o 
   9   1  12        9.34       12.28      4.18 o 
  10   1  12       35.79       41.01      7.93 o 
  11   1  12        4.89        5.28      9.24 o 
 -13   2  12       17.44        2.49      5.60 o 
 -12   2  12       35.35       42.03      4.05 o 
 -11   2  12        1.26        2.11      2.54 o 
 -10   2  12      108.88       91.29      4.29 o 
  -9   2  12      246.73      245.32      5.64 o 
  -8   2  12        8.88       23.96      4.26 o 
  -7   2  12      130.69      125.09      7.13 o 
  -6   2  12      414.97      435.15     12.32 o 
  -5   2  12      424.99      467.10     10.28 o 
  -4   2  12       11.44        9.97      2.29 o 
  -3   2  12        4.52        6.27      2.18 o 
  -2   2  12      110.66      109.88      4.82 o 
  -1   2  12      479.87      456.45      7.86 o 
   0   2  12     1529.14     1574.53     20.86 o 
   1   2  12      542.47      544.35      8.99 o 
   2   2  12      429.62      400.45      7.66 o 
   3   2  12      137.05      137.01      5.41 o 
   4   2  12      128.30      134.03      5.02 o 
   5   2  12      135.56      135.85      5.42 o 
   6   2  12       41.53       44.97      3.88 o 
   7   2  12        0.02        0.18      2.79 o 
   8   2  12       36.06       30.04      5.43 o 
   9   2  12        4.96        8.08      4.67 o 
  10   2  12       14.17       13.08      6.29 o 
  11   2  12        0.39       -1.32      7.92 o 
 -14   3  12       13.49        0.00     13.86 o 
 -13   3  12       68.10       79.27      9.03 o 
 -12   3  12        0.00        2.90      2.75 o 
 -11   3  12      140.04      132.51      6.81 o 
 -10   3  12       18.51       20.64      4.26 o 
  -9   3  12        7.39       16.15      3.80 o 
  -8   3  12        2.22        2.40      2.81 o 
  -7   3  12      407.27      389.24     10.49 o 
  -6   3  12      401.51      408.25     10.83 o 
  -5   3  12       20.49       28.98      3.52 o 
  -4   3  12      717.54      730.70     14.38 o 
  -3   3  12       75.51       85.73      4.76 o 
  -2   3  12      612.29      628.11     16.98 o 
  -1   3  12      966.91      920.45     17.08 o 
   0   3  12      150.25      153.66      4.50 o 
   1   3  12      454.20      441.19      8.74 o 
   2   3  12      107.01      123.40      4.25 o 
   3   3  12       32.98       30.98      2.88 o 
   4   3  12        3.06        3.24      2.20 o 
   5   3  12       14.85       11.53      2.63 o 
   6   3  12      173.90      167.11      6.27 o 
   7   3  12       70.06       66.49      4.98 o 
   8   3  12       15.55       19.34      4.33 o 
   9   3  12       38.47       33.29      5.07 o 
  10   3  12        0.98        3.27      5.54 o 
 -14   4  12        0.01       -5.94     12.54 o 
 -13   4  12        0.47       -3.10      3.64 o 
 -12   4  12       87.93       91.53      5.30 o 
 -11   4  12       10.81        8.18      4.55 o 
 -10   4  12      203.71      202.17     10.01 o 
  -9   4  12       22.36       37.72      4.97 o 
  -8   4  12       34.16       38.42      4.44 o 
  -7   4  12      176.11      162.22      7.15 o 
  -6   4  12       59.73       78.60      5.23 o 
  -5   4  12     3866.52     3824.96     70.39 o 
  -4   4  12        1.82        1.06      2.62 o 
  -3   4  12      352.15      345.14      9.52 o 
  -2   4  12       12.47       13.60      2.78 o 
  -1   4  12       33.08       35.27      3.68 o 
   0   4  12      147.60      135.99      6.07 o 
   1   4  12       39.52       38.39      2.88 o 
   2   4  12       22.57       26.02      2.48 o 
   3   4  12       85.10       85.05      3.90 o 
   4   4  12      183.71      166.14      5.70 o 
   5   4  12       13.26       15.61      2.86 o 
   6   4  12       55.27       53.97      5.29 o 
   7   4  12      211.04      203.12      8.92 o 
   8   4  12       12.45       11.38      3.99 o 
   9   4  12       87.20      100.14      6.80 o 
  10   4  12        6.74       -3.99      4.88 o 
 -13   5  12        0.01       -3.55      3.55 o 
 -12   5  12        0.47        1.67      3.81 o 
 -11   5  12      138.57      133.90     17.12 o 
 -10   5  12       15.57       19.73      5.74 o 
  -9   5  12      123.20      120.52      7.12 o 
  -8   5  12      298.09      313.20     10.41 o 
  -7   5  12      223.80      205.53      8.50 o 
  -6   5  12       69.50       67.55      5.21 o 
  -5   5  12      573.80      557.58     18.47 o 
  -4   5  12      667.77      693.16     15.06 o 
  -3   5  12        4.46        2.72      2.64 o 
  -2   5  12      447.11      455.05     11.31 o 
  -1   5  12      265.19      249.12      8.26 o 
   0   5  12        2.94        5.05      2.92 o 
   1   5  12       41.61       46.59      2.92 o 
   2   5  12        0.02        1.52      1.88 o 
   3   5  12      212.42      206.44      5.87 o 
   4   5  12      135.10      135.01      5.27 o 
   5   5  12       23.90       30.24      3.68 o 
   6   5  12        6.42        6.50      3.15 o 
   7   5  12      138.08      141.56      7.12 o 
   8   5  12      173.47      212.77      8.84 o 
   9   5  12        0.52        1.00      4.17 o 
  10   5  12       30.42       36.28      8.08 o 
 -13   6  12       15.14       17.42      4.52 o 
 -12   6  12       16.22        8.88     12.54 o 
 -11   6  12        0.00       -0.91      4.49 o 
 -10   6  12       42.16       34.03      6.02 o 
  -9   6  12       57.62       59.35      6.74 o 
  -8   6  12        0.31        0.27      3.34 o 
  -7   6  12       30.59       29.42      4.35 o 
  -6   6  12      126.48      148.15      7.33 o 
  -5   6  12      289.81      285.85     10.06 o 
  -4   6  12       12.25       20.61      4.76 o 
  -3   6  12     1148.09     1109.73     25.88 o 
  -2   6  12       64.67       67.21      5.06 o 
  -1   6  12       37.16       42.15      6.38 o 
   0   6  12        1.01        3.22      2.83 o 
   1   6  12        8.39       13.85      2.39 o 
   2   6  12       46.95       40.02      3.15 o 
   3   6  12       58.95       65.10      4.16 o 
   4   6  12      215.56      213.11      6.52 o 
   5   6  12      190.16      198.09     10.38 o 
   6   6  12        3.03        8.06      3.58 o 
   7   6  12        0.34       -1.52      3.37 o 
   8   6  12       85.15       96.42     10.10 o 
   9   6  12       33.53       37.36      6.06 o 
  10   6  12        0.44        0.87      4.84 o 
 -13   7  12       75.55       74.31     42.89 o 
 -12   7  12        2.43        7.92     11.88 o 
 -11   7  12       38.36       27.32      6.67 o 
 -10   7  12        6.60        3.96      7.16 o 
  -9   7  12       15.78       17.96      5.30 o 
  -8   7  12       30.65       29.85      4.90 o 
  -7   7  12       90.28       96.98      6.61 o 
  -6   7  12       13.72       13.40      3.68 o 
  -5   7  12       77.76       85.25      6.06 o 
  -4   7  12        8.40       12.59      3.51 o 
  -3   7  12      230.35      240.77      9.02 o 
  -2   7  12      151.25      133.64      6.86 o 
  -1   7  12       15.43       19.46      4.10 o 
   0   7  12      193.24      171.25     14.19 o 
   1   7  12      207.74      195.04      7.09 o 
   2   7  12      123.46      120.68      5.30 o 
   3   7  12       25.01       18.90      3.15 o 
   4   7  12      158.44      159.43      6.22 o 
   5   7  12      142.42      152.15      7.57 o 
   6   7  12      152.58      161.54      8.14 o 
   7   7  12       23.38       23.40      4.49 o 
   8   7  12        0.02        6.62      4.32 o 
   9   7  12        3.20        5.85      4.62 o 
  10   7  12       27.69       42.23     13.20 o 
 -12   8  12       65.48       56.86     28.05 o 
 -11   8  12       24.58       17.77      9.24 o 
 -10   8  12       52.06       44.16      7.28 o 
  -9   8  12      114.45      100.01      8.69 o 
  -8   8  12       57.45       57.84      6.68 o 
  -7   8  12        2.91        4.33      3.44 o 
  -6   8  12       21.63       27.64      4.58 o 
  -5   8  12        2.39        0.89      3.09 o 
  -4   8  12      606.97      631.94     15.53 o 
  -3   8  12        0.28        4.43      3.61 o 
  -2   8  12      183.52      190.53      8.19 o 
  -1   8  12      903.37      890.26     27.83 o 
   0   8  12        0.88       -1.77      3.18 o 
   1   8  12      133.86      123.33      4.88 o 
   2   8  12       58.85       52.65      4.00 o 
   3   8  12        7.68        7.79      3.77 o 
   4   8  12      124.32      122.32      7.92 o 
   5   8  12        8.52       10.18      3.84 o 
   6   8  12      115.75      113.63      9.43 o 
   7   8  12        0.03       -2.29      3.63 o 
   8   8  12       10.50        6.99      4.83 o 
   9   8  12      126.21      149.91      9.61 o 
 -12   9  12       11.21        0.97      8.83 o 
 -11   9  12       12.89        8.67      8.62 o 
 -10   9  12       14.06        5.92      7.42 o 
  -9   9  12        6.48       12.40      5.73 o 
  -8   9  12       16.25       14.63      5.14 o 
  -7   9  12        3.41        5.04      4.12 o 
  -6   9  12        0.03        5.13      3.74 o 
  -5   9  12        0.26       -3.18      3.18 o 
  -4   9  12      229.98      239.59      9.61 o 
  -3   9  12       18.03       10.90      3.91 o 
  -2   9  12      862.81      831.92     18.65 o 
  -1   9  12       30.08       19.08      4.18 o 
   0   9  12      285.03      256.95     10.45 o 
   1   9  12       23.35       19.38      3.01 o 
   2   9  12       97.01       97.50      5.27 o 
   3   9  12        1.82       -1.52      2.80 o 
   4   9  12        3.45        0.19      3.78 o 
   5   9  12        1.99        0.81      3.77 o 
   6   9  12      158.48      172.48      8.92 o 
   7   9  12       22.49       29.56      5.55 o 
   8   9  12       68.29       75.54      7.35 o 
   9   9  12        4.81        3.29      5.09 o 
 -11  10  12        0.18        0.92      8.58 o 
 -10  10  12       15.44        9.54     12.54 o 
  -9  10  12       15.09       10.23      5.81 o 
  -8  10  12       12.88       13.20      5.33 o 
  -7  10  12        0.24        0.90      5.81 o 
  -6  10  12       12.24       21.45      4.89 o 
  -5  10  12       52.18       40.16      5.52 o 
  -4  10  12      223.78      227.80      9.58 o 
  -3  10  12      363.53      344.63     11.86 o 
  -2  10  12       68.24       62.29      6.39 o 
  -1  10  12      638.11      631.15     20.60 o 
   0  10  12        0.01        1.68      3.77 o 
   1  10  12       16.72       26.62      4.84 o 
   2  10  12       43.34       49.46      4.68 o 
   3  10  12        0.04        2.89      3.40 o 
   4  10  12       37.63       35.35      5.37 o 
   5  10  12       11.39        4.08      6.19 o 
   6  10  12       44.95       51.52      6.08 o 
   7  10  12       25.10       28.29      5.59 o 
   8  10  12       22.34       20.34      5.76 o 
 -11  11  12       19.26       29.43     14.19 o 
 -10  11  12        8.93        6.88     13.86 o 
  -9  11  12        9.65        9.57     11.55 o 
  -8  11  12       45.27       27.81      9.20 o 
  -7  11  12        4.73        8.49      5.36 o 
  -6  11  12        0.11       -0.29      4.38 o 
  -5  11  12       32.19       31.60      6.08 o 
  -4  11  12        0.88        1.57      4.27 o 
  -3  11  12        1.26        0.20      4.12 o 
  -2  11  12       67.10       70.93      6.86 o 
  -1  11  12       46.60       41.01      5.81 o 
   0  11  12       33.66       41.59      7.60 o 
   1  11  12       19.04       11.78      6.01 o 
   2  11  12       41.03       40.46      5.18 o 
   3  11  12        7.62        4.40      4.62 o 
   4  11  12        3.04        4.62      5.28 o 
   5  11  12       22.86        8.45      7.59 o 
   6  11  12        1.21       -0.61      4.06 o 
   7  11  12       18.86       19.47      5.52 o 
   8  11  12        0.08        0.10      5.11 o 
 -10  12  12       10.13        1.88      9.90 o 
  -9  12  12       12.48        5.21      8.83 o 
  -8  12  12       27.36       25.08      9.80 o 
  -7  12  12        0.04        2.88      5.52 o 
  -6  12  12       12.38        6.74      5.42 o 
  -5  12  12        5.34        1.17      6.41 o 
  -4  12  12       14.98       10.92      5.09 o 
  -3  12  12       51.35       38.69      8.16 o 
  -2  12  12        0.04       -0.66      5.54 o 
  -1  12  12       48.24       54.30      8.55 o 
   0  12  12        1.95        4.81      5.54 o 
   1  12  12       81.91       82.49     12.54 o 
   2  12  12        0.19       -1.90      3.48 o 
   3  12  12        4.36        7.92      5.28 o 
   4  12  12       59.50       56.51     10.23 o 
   5  12  12       17.49       16.21      7.92 o 
   6  12  12      102.29      114.81      8.40 o 
   7  12  12        8.75       11.66      5.04 o 
  -9  13  12       40.15       31.46     29.70 o 
  -8  13  12       22.15       17.99     15.51 o 
  -7  13  12       32.12       18.08     21.45 o 
  -6  13  12       37.94       33.35     19.80 o 
  -5  13  12        8.36        1.36      6.95 o 
  -4  13  12        1.14       -3.75      6.48 o 
  -3  13  12       18.53       15.06      7.60 o 
  -2  13  12       13.69       18.35      6.95 o 
  -1  13  12        7.72        6.82      6.93 o 
   0  13  12        5.45        8.21      6.18 o 
   2  13  12        5.14        4.62      5.28 o 
   3  13  12        0.76       -7.08     11.55 o 
   4  13  12        0.00       -4.13      4.13 o 
   5  13  12        0.70       -0.66      5.09 o 
   6  13  12        5.12       15.34      8.90 o 
  -8  14  12       28.07       20.31     13.20 o 
  -7  14  12        0.70       -2.19      8.16 o 
  -6  14  12       92.25       55.17     32.67 o 
  -5  14  12        1.44        7.99      8.24 o 
  -4  14  12        0.06       -5.28      7.00 o 
  -3  14  12        7.51       16.83      8.87 o 
  -2  14  12       63.20       69.27     15.51 o 
  -1  14  12        4.53        1.98      9.90 o 
   2  14  12       78.10       64.34     11.88 o 
   3  14  12       26.85       28.26      6.09 o 
   4  14  12        9.49        5.81      5.18 o 
   5  14  12        6.90       18.67      6.34 o 
  -7  15  12       72.17       52.21     47.84 o 
  -6  15  12       19.90        5.57      8.24 o 
  -5  15  12       12.16        7.26      8.87 o 
  -4  15  12       44.64       46.85     16.50 o 
  -3  15  12       23.46       28.38     13.20 o 
  -2  15  12        0.18        9.90     11.22 o 
   1  15  12       83.93       69.78     14.85 o 
   2  15  12       15.54       11.88      5.49 o 
   3  15  12        2.99       -0.72      5.23 o 
   4  15  12        0.61        4.07     10.23 o 
  -5  16  12       23.83       17.16     14.52 o 
  -4  16  12       34.91       55.43     17.16 o 
  -3  16  12        0.15       -8.58     10.56 o 
  -2  16  12        0.06       -9.90      9.90 o 
   1  16  12        8.97       13.86      5.49 o 
   2  16  12        6.55        6.38     13.20 o 
 -13   1  13        6.25        4.98      5.07 o 
 -12   1  13       17.33       25.87      5.02 o 
 -11   1  13        0.18        1.89      3.07 o 
 -10   1  13        0.02        0.82      2.69 o 
  -9   1  13       11.90        5.05      2.05 o 
  -8   1  13        0.72        0.72      1.54 o 
  -7   1  13      104.08       97.38      5.97 o 
  -6   1  13       92.35       96.66      5.59 o 
  -5   1  13        0.61        1.66      2.64 o 
  -4   1  13       65.19       74.23      4.96 o 
  -3   1  13       23.79       23.14      5.76 o 
  -2   1  13       28.13       34.91      3.29 o 
  -1   1  13      173.89      184.26      4.92 o 
   0   1  13     1231.48     1210.36     17.50 o 
   1   1  13      406.00      388.88      7.52 o 
   2   1  13        2.15        2.22      1.84 o 
   3   1  13      105.95      107.19      4.52 o 
   4   1  13        0.23        3.89      2.08 o 
   5   1  13        4.36        5.96      2.56 o 
   6   1  13       33.20       39.84      4.00 o 
   7   1  13       11.10        9.64      3.41 o 
   8   1  13        7.96        3.65      5.21 o 
   9   1  13       13.85       16.27      4.64 o 
  10   1  13       16.13       20.79      7.00 o 
 -13   2  13       34.10       57.83      7.60 o 
 -12   2  13        2.00        2.96      3.81 o 
 -11   2  13        2.38        4.23      2.66 o 
 -10   2  13       11.63       10.69      2.52 o 
  -9   2  13        0.49        3.78      3.59 o 
  -8   2  13       47.86       46.03      5.19 o 
  -7   2  13      276.99      259.97     10.59 o 
  -6   2  13      406.94      447.68     12.97 o 
  -5   2  13      651.25      671.48     23.57 o 
  -4   2  13       43.24       44.57      3.59 o 
  -3   2  13       88.59       72.81      6.03 o 
  -2   2  13      177.16      173.23      8.57 o 
  -1   2  13       31.95       35.27      2.87 o 
   0   2  13      161.84      178.26      6.13 o 
   1   2  13        4.11        5.53      1.89 o 
   2   2  13        1.73        0.76      1.79 o 
   3   2  13       95.31      102.27      4.39 o 
   4   2  13      362.33      345.20      8.09 o 
   5   2  13       87.58       79.26      4.39 o 
   6   2  13       12.16        8.19      2.84 o 
   7   2  13        0.19       -2.61      2.61 o 
   8   2  13        0.44       -0.40      3.44 o 
   9   2  13       50.70       56.92      5.78 o 
  10   2  13        1.97        6.27      6.07 o 
 -13   3  13       20.79       19.57      4.84 o 
 -12   3  13        8.34       10.28      3.22 o 
 -11   3  13       15.85       11.09      2.63 o 
 -10   3  13       10.55        8.27      3.53 o 
  -9   3  13       29.83       29.16      4.45 o 
  -8   3  13       28.70       28.60      4.19 o 
  -7   3  13       19.40       33.98      4.57 o 
  -6   3  13        9.01        8.00      3.04 o 
  -5   3  13      871.03      879.30     17.01 o 
  -4   3  13      116.57      125.81      5.97 o 
  -3   3  13       40.55       37.62      3.79 o 
  -2   3  13       24.38       21.70      3.21 o 
  -1   3  13       45.94       50.29      4.27 o 
   0   3  13        9.39        9.19      1.98 o 
   1   3  13      107.02      104.62      4.35 o 
   2   3  13      124.99      135.23      6.09 o 
   3   3  13       41.00       36.43      3.13 o 
   4   3  13       52.38       42.12      3.40 o 
   5   3  13        1.29        2.59      2.49 o 
   6   3  13       12.64       12.32      3.18 o 
   7   3  13       43.65       52.60      4.87 o 
   8   3  13       27.71       31.06      6.38 o 
   9   3  13       14.54       18.99      4.68 o 
  10   3  13       14.36       18.39      6.75 o 
 -13   4  13       15.34       11.34      4.08 o 
 -12   4  13        0.93        0.88      2.80 o 
 -11   4  13       36.77       25.29      5.81 o 
 -10   4  13        0.19       -3.39      3.39 o 
  -9   4  13       31.95       30.28      4.82 o 
  -8   4  13        6.12       14.16      3.91 o 
  -7   4  13      390.03      442.14     11.96 o 
  -6   4  13        0.03       -1.38      2.98 o 
  -5   4  13       20.21       23.19      3.76 o 
  -4   4  13      616.22      635.56     14.20 o 
  -3   4  13      181.25      164.98      6.96 o 
  -2   4  13      115.90      107.24      7.43 o 
  -1   4  13      208.18      195.90     10.76 o 
   0   4  13      383.72      380.90      7.66 o 
   1   4  13       34.28       36.85      3.09 o 
   2   4  13      431.31      420.47     11.49 o 
   3   4  13       63.90       60.58      4.01 o 
   4   4  13        0.04        3.05      2.41 o 
   5   4  13        0.03        1.64      2.41 o 
   6   4  13        1.44        3.65      3.07 o 
   7   4  13        3.08        5.51      4.02 o 
   8   4  13        0.37       -0.98      3.48 o 
   9   4  13        0.04       -0.49      3.83 o 
  10   4  13       35.07       45.76      7.89 o 
 -13   5  13        7.65        8.93      4.13 o 
 -12   5  13       37.45       43.75      7.41 o 
 -11   5  13        5.72        6.23      4.79 o 
 -10   5  13        0.94        4.25      4.13 o 
  -9   5  13       11.47        9.60      3.99 o 
  -8   5  13       47.40       55.39      5.46 o 
  -7   5  13        0.78        2.60      3.24 o 
  -6   5  13      790.25      769.55     21.24 o 
  -5   5  13       84.80       66.63      5.25 o 
  -4   5  13       24.95       27.20      4.04 o 
  -3   5  13       31.60       19.09      3.57 o 
  -2   5  13       44.03       35.21      4.15 o 
  -1   5  13       69.65       66.31      4.87 o 
   0   5  13        1.49        4.65      1.65 o 
   1   5  13      840.74      807.77     19.13 o 
   2   5  13      595.33      571.95     11.28 o 
   3   5  13       21.02       17.61      2.75 o 
   4   5  13       76.49       86.22      4.69 o 
   5   5  13      135.55      149.31      6.57 o 
   6   5  13        3.05        7.95      3.18 o 
   7   5  13        1.18        0.05      3.58 o 
   8   5  13       40.21       41.72      5.20 o 
   9   5  13        5.33        4.73      4.57 o 
 -13   6  13        2.77       -9.24     13.20 o 
 -12   6  13        7.74       -2.14      5.87 o 
 -11   6  13       75.18       71.62      8.10 o 
 -10   6  13        5.90        7.35      4.77 o 
  -9   6  13       14.64        3.83      4.24 o 
  -8   6  13        0.01        4.48      3.61 o 
  -7   6  13       53.87       55.98      5.46 o 
  -6   6  13      287.98      312.63     10.61 o 
  -5   6  13      312.89      317.16     10.51 o 
  -4   6  13       18.14       11.12      3.53 o 
  -3   6  13      255.47      272.53      9.38 o 
  -2   6  13      167.46      149.27      7.26 o 
  -1   6  13        3.80        5.95      3.24 o 
   0   6  13      377.78      358.57     10.86 o 
   1   6  13      154.70      164.05      5.45 o 
   2   6  13       50.10       45.43      3.81 o 
   3   6  13       60.68       54.89      4.25 o 
   4   6  13      111.03      107.09      7.31 o 
   5   6  13        3.19        4.25      2.91 o 
   6   6  13       54.18       55.12      5.52 o 
   7   6  13       44.15       50.39      5.41 o 
   8   6  13       17.05       30.43      4.87 o 
   9   6  13        1.16       -3.47      5.56 o 
 -12   7  13       42.34       37.72     23.43 o 
 -11   7  13       51.27       49.00      7.66 o 
 -10   7  13        9.91       10.47      9.47 o 
  -9   7  13        1.77        2.77      4.51 o 
  -8   7  13       20.90       23.86      6.89 o 
  -7   7  13       43.77       41.66      5.23 o 
  -6   7  13        2.67        5.85      3.48 o 
  -5   7  13      387.83      417.60     17.05 o 
  -4   7  13      359.59      348.64     11.24 o 
  -3   7  13        3.74        6.24      3.47 o 
  -2   7  13      236.36      227.63      9.04 o 
  -1   7  13      572.92      594.19     14.65 o 
   0   7  13       24.25       32.29      5.42 o 
   1   7  13        4.31       -1.02      2.02 o 
   2   7  13      162.39      152.09      6.12 o 
   3   7  13       19.95       11.31      3.02 o 
   4   7  13        0.02       -0.58      2.64 o 
   5   7  13       30.66       30.93      4.44 o 
   6   7  13       10.84       17.54      4.32 o 
   7   7  13       12.27       12.50      4.96 o 
   8   7  13        1.44       -3.67      4.25 o 
   9   7  13        9.15       12.32      5.40 o 
 -12   8  13        0.12       -3.34     10.23 o 
 -11   8  13        8.16        3.60      5.68 o 
 -10   8  13      112.73      119.88     18.41 o 
  -9   8  13       45.46       65.08      8.15 o 
  -8   8  13       86.79       85.70      7.96 o 
  -7   8  13       11.35       11.46      3.99 o 
  -6   8  13      126.80      129.39      8.29 o 
  -5   8  13        0.25       -1.93      3.10 o 
  -4   8  13       45.21       53.00      5.59 o 
  -3   8  13      233.26      259.15      9.82 o 
  -2   8  13       60.78       70.13      5.85 o 
  -1   8  13       59.71       50.83      5.48 o 
   0   8  13        7.58        9.30      4.11 o 
   1   8  13       98.72       89.42      4.76 o 
   2   8  13        7.93        3.20      2.69 o 
   3   8  13        8.57        5.72      3.46 o 
   4   8  13      114.84      116.56      8.61 o 
   5   8  13       15.72       17.28      4.36 o 
   6   8  13       57.84       61.63      6.11 o 
   7   8  13       25.83       32.64      5.75 o 
   8   8  13       35.26       41.57      6.36 o 
 -12   9  13       25.35        7.92     15.18 o 
 -11   9  13       22.21        5.91      9.09 o 
 -10   9  13        1.67       -3.53      5.34 o 
  -9   9  13      123.93      137.67     17.32 o 
  -8   9  13       18.30       22.14      5.61 o 
  -7   9  13       95.88       93.44      8.38 o 
  -6   9  13        6.02        5.81      4.44 o 
  -5   9  13      104.15      104.77      7.27 o 
  -4   9  13       56.48       61.03      6.06 o 
  -3   9  13        0.24        4.04      3.72 o 
  -2   9  13        4.10        1.81      3.52 o 
  -1   9  13       53.45       43.98      5.35 o 
   0   9  13        8.74       12.00      4.44 o 
   1   9  13       54.65       56.58      3.99 o 
   2   9  13        3.52        2.67      3.51 o 
   3   9  13       53.72       63.24      7.59 o 
   4   9  13        8.95        7.81      4.27 o 
   5   9  13      105.16       98.37      6.79 o 
   6   9  13       54.52       57.10      6.45 o 
   7   9  13       18.46       13.33      5.02 o 
   8   9  13      157.89      181.92     10.25 o 
 -11  10  13        1.45       -3.15      9.02 o 
 -10  10  13       57.43       47.10     25.41 o 
  -9  10  13       26.98       27.43      7.85 o 
  -8  10  13       99.86      125.97     18.68 o 
  -7  10  13        3.55       11.23      5.76 o 
  -6  10  13       10.45        4.60      4.24 o 
  -5  10  13      308.66      309.31     11.73 o 
  -4  10  13       19.56       12.55      4.40 o 
  -3  10  13      306.94      291.53     16.76 o 
  -2  10  13        2.77        4.66      4.32 o 
  -1  10  13      107.29      109.62      8.10 o 
   0  10  13       20.15       23.92      5.22 o 
   1  10  13        3.65        2.82      2.58 o 
   2  10  13        0.44       -1.40      3.63 o 
   3  10  13        4.34        2.49      3.90 o 
   4  10  13       10.23       10.50      4.50 o 
   5  10  13        2.12        5.54      4.39 o 
   6  10  13        4.95        4.23      7.56 o 
   7  10  13       12.62       19.15      5.30 o 
   8  10  13       25.91       38.30      9.30 o 
 -10  11  13       32.38       31.72     24.42 o 
  -9  11  13      116.71      136.14     13.63 o 
  -8  11  13        2.84        0.28      5.30 o 
  -7  11  13        0.40        4.10      5.34 o 
  -6  11  13      106.84       99.31     10.81 o 
  -5  11  13        0.11       -2.22      3.87 o 
  -4  11  13      169.56      143.15      9.41 o 
  -3  11  13        4.56        0.78      4.24 o 
  -2  11  13      373.45      328.64     20.06 o 
  -1  11  13       31.23       21.32      5.12 o 
   0  11  13        3.18        0.00      5.07 o 
   1  11  13      152.97      155.29      7.28 o 
   2  11  13       19.16       24.30      9.90 o 
   3  11  13        2.49       -3.05      3.40 o 
   4  11  13        1.47       -3.96      4.62 o 
   5  11  13        1.44       -3.17      4.85 o 
   6  11  13       18.72       22.65      7.57 o 
   7  11  13       12.39       12.80      5.03 o 
 -10  12  13       35.70        3.96     14.52 o 
  -9  12  13       29.07       21.23     23.76 o 
  -8  12  13       17.13       14.02      6.96 o 
  -7  12  13        4.25        8.43      5.83 o 
  -6  12  13        1.37        4.93      5.34 o 
  -5  12  13      308.28      300.03     40.03 o 
  -4  12  13       42.89       43.44      6.89 o 
  -3  12  13      128.79      119.36     12.20 o 
  -2  12  13       26.59       24.30     12.87 o 
  -1  12  13        4.44        3.09      5.82 o 
   0  12  13      224.79      232.53     24.75 o 
   1  12  13        1.85        4.49      4.07 o 
   2  12  13        5.72        8.65      3.99 o 
   3  12  13       25.81       28.38      6.60 o 
   4  12  13        5.95       -1.10      5.61 o 
   5  12  13       27.11       22.78      6.59 o 
   6  12  13       34.81       33.85      7.73 o 
  -9  13  13        0.16       -2.61      9.09 o 
  -8  13  13        0.35       -5.65      8.36 o 
  -7  13  13        2.72       -4.29      7.93 o 
  -6  13  13       52.08       48.52     24.75 o 
  -5  13  13        7.29        9.51     12.87 o 
  -4  13  13       70.47       57.11     13.86 o 
  -3  13  13       37.94       22.36      8.24 o 
  -2  13  13      131.92      131.23     12.67 o 
  -1  13  13       21.86       26.40      7.89 o 
   0  13  13       11.33       16.35      7.13 o 
   1  13  13       12.96        9.24      5.28 o 
   2  13  13       38.74       37.61      7.26 o 
   3  13  13       22.66       17.16      5.94 o 
   4  13  13       34.18       23.25      6.19 o 
   5  13  13       42.02       56.64     11.55 o 
  -8  14  13        1.22        6.60     13.86 o 
  -7  14  13       36.04       14.78     20.46 o 
  -6  14  13       14.77        4.69     10.23 o 
  -5  14  13        5.56        0.08      8.16 o 
  -4  14  13       26.86       25.48     11.22 o 
  -3  14  13       62.37       62.86     32.34 o 
  -2  14  13        1.93        0.81      7.22 o 
  -1  14  13       35.85       42.23     13.86 o 
   1  14  13       72.23       77.87      8.58 o 
   2  14  13       18.27       21.78      6.60 o 
   3  14  13        6.35        1.21      5.18 o 
   4  14  13       12.24       11.12      5.77 o 
  -6  15  13        1.07       -6.39      8.83 o 
  -5  15  13       22.81       13.60     11.22 o 
  -4  15  13       36.09       24.92     10.96 o 
  -3  15  13       39.08       40.91     15.18 o 
  -2  15  13       34.29       35.63     14.52 o 
   1  15  13        1.86        1.98      5.94 o 
   2  15  13       28.57       25.64      6.19 o 
   3  15  13       24.31       15.52      6.47 o 
  -4  16  13       37.98       44.21     17.16 o 
  -3  16  13       70.99       68.63     18.48 o 
   1  16  13       86.91       95.69     14.52 o 
 -13   0  14       78.00       98.33     12.54 o 
 -12   0  14      137.92      172.24     13.86 o 
 -11   0  14       74.74       97.13      8.57 o 
 -10   0  14        1.67       -0.79      4.07 o 
  -9   0  14        0.07        3.40      4.07 o 
  -8   0  14      169.91      191.35      8.91 o 
  -7   0  14       13.01       20.53      5.28 o 
  -6   0  14      186.87      180.91     21.45 o 
  -5   0  14       35.70       34.08      8.91 o 
  -4   0  14       18.63       28.04      9.90 o 
  -3   0  14      123.49      119.00      6.13 o 
  -2   0  14       64.61       63.96      5.28 o 
  -1   0  14        3.43        2.64      3.96 o 
   0   0  14        0.12        1.46      2.54 o 
   1   0  14      583.02      588.13     14.39 o 
   2   0  14      559.53      548.92     15.54 o 
   3   0  14      145.28      161.09      7.89 o 
   4   0  14       15.57       20.63      4.25 o 
   5   0  14      150.47      134.11      7.98 o 
   6   0  14       42.42       37.05      6.27 o 
   7   0  14        6.15        4.38      4.27 o 
   8   0  14       70.16       76.72      7.43 o 
   9   0  14        2.08        1.98      7.92 o 
 -13   1  14        6.06        3.36      5.07 o 
 -12   1  14        0.04        1.02      3.87 o 
 -11   1  14       30.71       40.98      4.52 o 
 -10   1  14        0.05        7.16      3.21 o 
  -9   1  14       40.32       30.21      3.70 o 
  -8   1  14        2.83        5.94      3.43 o 
  -7   1  14      287.52      328.91     10.96 o 
  -6   1  14      322.96      314.52     12.04 o 
  -5   1  14      107.21      103.00      6.05 o 
  -4   1  14       67.34       68.49      7.50 o 
  -3   1  14       39.82       45.05      2.97 o 
  -2   1  14      382.40      376.11      7.44 o 
  -1   1  14      759.44      693.00     11.57 o 
   0   1  14      200.44      198.10      5.87 o 
   1   1  14       59.05       52.39      3.21 o 
   2   1  14      188.59      178.87      5.59 o 
   3   1  14       17.98       12.60      2.60 o 
   4   1  14        4.25        6.31      2.49 o 
   5   1  14        2.35        3.52      2.57 o 
   6   1  14       36.98       35.98      4.12 o 
   7   1  14       37.82       39.61      4.70 o 
   8   1  14       12.59        9.48      4.28 o 
   9   1  14        0.15        3.29      4.54 o 
 -13   2  14        3.72        2.45      4.75 o 
 -12   2  14        0.22        4.03      3.81 o 
 -11   2  14        2.13        4.74      3.50 o 
 -10   2  14       26.13       25.78      3.04 o 
  -9   2  14       24.22       17.53      4.75 o 
  -8   2  14       28.06       41.69      5.94 o 
  -7   2  14      104.96       97.84      6.86 o 
  -6   2  14      166.61      176.59      8.43 o 
  -5   2  14      105.36      105.86      7.40 o 
  -4   2  14        0.50       -2.21      2.73 o 
  -3   2  14      397.52      393.74     13.05 o 
  -2   2  14      222.22      204.58      5.61 o 
  -1   2  14       20.44       20.98      2.38 o 
   0   2  14       31.16       35.39      3.75 o 
   1   2  14      359.65      338.02      7.34 o 
   2   2  14        3.46        3.02      2.16 o 
   3   2  14        5.30        3.24      2.18 o 
   4   2  14        5.86        5.45      2.42 o 
   5   2  14       23.24       20.84      3.29 o 
   6   2  14       15.28       15.11      3.39 o 
   7   2  14        0.22        0.02      3.71 o 
   8   2  14        5.08        3.53      3.77 o 
   9   2  14       13.12        6.79      4.27 o 
 -13   3  14       43.09       45.73      6.57 o 
 -12   3  14        2.98        0.19      2.99 o 
 -11   3  14       21.67       24.37      6.95 o 
 -10   3  14        4.48        9.52      4.80 o 
  -9   3  14        3.67       -0.65      3.72 o 
  -8   3  14       55.58       55.99      6.21 o 
  -7   3  14       16.97       20.76      4.70 o 
  -6   3  14      337.56      354.68     10.25 o 
  -5   3  14      267.89      245.89      8.40 o 
  -4   3  14       11.88       13.61      3.23 o 
  -3   3  14      509.60      470.77     12.51 o 
  -2   3  14       29.14       41.12      4.16 o 
  -1   3  14       31.33       33.49      3.35 o 
   0   3  14        2.02        2.60      2.84 o 
   1   3  14       53.78       67.28      7.39 o 
   2   3  14      285.50      269.99      6.74 o 
   3   3  14      106.99      117.94      4.81 o 
   4   3  14       39.61       41.63      3.61 o 
   5   3  14      129.44      133.12      5.91 o 
   6   3  14       13.98       13.64      3.91 o 
   7   3  14        0.37       -2.18      3.01 o 
   8   3  14        1.01       -3.51      3.51 o 
   9   3  14       21.34       12.98      4.64 o 
 -13   4  14       15.87       17.04      4.17 o 
 -12   4  14      147.71      167.55     24.13 o 
 -11   4  14       20.56       22.85      5.56 o 
 -10   4  14       37.30       47.18      6.45 o 
  -9   4  14        3.60        7.42      3.83 o 
  -8   4  14       14.65       13.21      3.83 o 
  -7   4  14       86.78       78.79      5.83 o 
  -6   4  14       11.24        9.87      3.40 o 
  -5   4  14      103.42       94.60      5.79 o 
  -4   4  14       51.81       55.63      4.76 o 
  -3   4  14       38.57       36.16      4.22 o 
  -2   4  14      102.71      100.55      6.86 o 
  -1   4  14       67.70       65.39      4.93 o 
   0   4  14      201.02      204.92      7.95 o 
   1   4  14       79.96       65.55      4.40 o 
   2   4  14       16.63       14.95      2.93 o 
   3   4  14       88.64       82.34      4.29 o 
   4   4  14      204.19      215.23      6.75 o 
   5   4  14       33.32       43.27      4.09 o 
   6   4  14      198.27      218.50      8.16 o 
   7   4  14      132.62      143.66      8.91 o 
   8   4  14        9.25        7.26      4.95 o 
   9   4  14       12.27        9.32      4.39 o 
 -13   5  14       18.85        6.60     13.20 o 
 -12   5  14        7.54       11.80      5.79 o 
 -11   5  14      187.25      172.79     27.71 o 
 -10   5  14       17.98       17.67      5.22 o 
  -9   5  14       26.80       23.18      4.74 o 
  -8   5  14       13.57       13.67      4.11 o 
  -7   5  14      131.90      128.27      7.17 o 
  -6   5  14      171.62      167.94     11.62 o 
  -5   5  14      119.37      126.26      6.86 o 
  -4   5  14      142.85      131.71      6.86 o 
  -3   5  14      381.14      387.37     11.18 o 
  -2   5  14        7.11        8.74      3.20 o 
  -1   5  14      141.95      148.31     10.57 o 
   0   5  14      245.59      242.92      6.38 o 
   1   5  14       19.90       20.97      2.96 o 
   2   5  14      128.53      123.31      6.59 o 
   3   5  14      218.38      217.61      6.50 o 
   4   5  14       24.25       27.87      3.54 o 
   5   5  14       49.52       53.21      4.67 o 
   6   5  14       37.23       39.46      4.53 o 
   7   5  14       71.44       67.24      6.50 o 
   8   5  14       18.21       23.20      4.79 o 
   9   5  14       14.46       17.39      5.82 o 
 -12   6  14       40.80       31.34      7.32 o 
 -11   6  14        9.33       14.58      5.81 o 
 -10   6  14      105.45       91.42     12.52 o 
  -9   6  14        0.98        3.16      4.23 o 
  -8   6  14      210.62      238.06     10.07 o 
  -7   6  14        7.58       11.17      4.29 o 
  -6   6  14       36.42       41.79      4.88 o 
  -5   6  14      491.88      534.70     14.04 o 
  -4   6  14       36.68       45.68      5.05 o 
  -3   6  14      604.17      607.54     14.96 o 
  -2   6  14      358.83      351.70     19.81 o 
  -1   6  14       95.43       86.59      6.05 o 
   0   6  14      213.12      217.82      6.60 o 
   1   6  14       80.63       94.05      4.73 o 
   2   6  14        3.99        3.47      2.62 o 
   3   6  14       98.84      101.13      5.57 o 
   4   6  14       18.59       23.08      3.68 o 
   5   6  14        7.19       11.75      3.47 o 
   6   6  14       17.05       16.50      4.47 o 
   7   6  14        8.06        3.36      3.92 o 
   8   6  14        1.34       -3.87      3.87 o 
   9   6  14       11.75       14.12      6.16 o 
 -12   7  14        8.97        8.57      6.78 o 
 -11   7  14       69.98       64.71     13.52 o 
 -10   7  14        7.06        0.19      4.69 o 
  -9   7  14       18.35       24.25      5.72 o 
  -8   7  14       20.15       25.22      4.98 o 
  -7   7  14      201.97      193.14      9.13 o 
  -6   7  14        1.50       -0.12      4.38 o 
  -5   7  14       21.52       24.88      4.43 o 
  -4   7  14      742.24      679.45     16.46 o 
  -3   7  14      254.86      266.86     10.04 o 
  -2   7  14      178.75      188.64      8.62 o 
  -1   7  14       33.47       27.74      4.72 o 
   0   7  14      581.51      595.78     15.29 o 
   1   7  14      322.40      304.85      7.96 o 
   2   7  14       90.23       89.82      5.04 o 
   3   7  14      173.56      172.76      7.06 o 
   4   7  14        0.85        0.08      2.79 o 
   5   7  14       11.82        9.39      4.16 o 
   6   7  14        4.61        1.44      3.68 o 
   7   7  14        1.46       -2.10      5.27 o 
   8   7  14        8.35       14.45      5.40 o 
 -11   8  14       14.63       21.11      6.78 o 
 -10   8  14       20.94       19.07      6.55 o 
  -9   8  14        5.31        6.11      7.04 o 
  -8   8  14       48.61       50.53      7.19 o 
  -7   8  14        4.79        9.20      4.30 o 
  -6   8  14       36.85       41.62      5.56 o 
  -5   8  14       51.96       52.92      5.72 o 
  -4   8  14        3.31        2.36      3.43 o 
  -3   8  14      293.22      268.30     10.39 o 
  -2   8  14      175.30      175.51      8.63 o 
  -1   8  14      863.56      856.77     19.48 o 
   0   8  14      105.06      123.40      7.48 o 
   1   8  14        2.42        3.21      2.53 o 
   2   8  14        9.09       12.66      2.97 o 
   3   8  14        0.33       -0.37      3.11 o 
   4   8  14       44.95       35.63      5.49 o 
   5   8  14        4.49        6.73      5.16 o 
   6   8  14       24.93       13.90      4.47 o 
   7   8  14        6.41       -4.10      7.97 o 
   8   8  14       47.90       47.99      6.78 o 
 -11   9  14      122.42      111.01     21.43 o 
 -10   9  14        0.47       -2.72      5.28 o 
  -9   9  14       87.25       91.23     13.49 o 
  -8   9  14        3.05        0.24      4.77 o 
  -7   9  14        0.56        4.72      4.00 o 
  -6   9  14       16.39        7.44      4.19 o 
  -5   9  14        0.66        0.94      3.66 o 
  -4   9  14       60.66       52.69      7.24 o 
  -3   9  14        9.52       11.34      4.23 o 
  -2   9  14      253.49      225.37      9.91 o 
  -1   9  14       68.52       69.67      6.42 o 
   0   9  14       53.75       60.24      6.40 o 
   1   9  14       86.62       97.65      5.24 o 
   2   9  14        9.76        3.77      2.85 o 
   3   9  14        1.54       -3.46      3.96 o 
   4   9  14       46.82       55.48      6.66 o 
   5   9  14        2.86        3.67      3.98 o 
   6   9  14       13.93       13.49      4.36 o 
   7   9  14        0.00       -4.10      4.25 o 
 -10  10  14        0.54        0.51      6.96 o 
  -9  10  14       21.51       16.77      6.61 o 
  -8  10  14        2.72        2.02      5.02 o 
  -7  10  14       20.35        8.72      5.40 o 
  -6  10  14        2.45        7.35      4.44 o 
  -5  10  14       57.36       64.22      6.63 o 
  -4  10  14        1.13       -2.16      4.10 o 
  -3  10  14       90.50       96.52      8.81 o 
  -2  10  14      222.07      205.09      9.71 o 
  -1  10  14      102.54      113.76      8.65 o 
   0  10  14       36.63       31.56      5.73 o 
   1  10  14        4.27        3.68      2.81 o 
   2  10  14       47.64       54.78      5.69 o 
   3  10  14        3.42        4.49      4.39 o 
   4  10  14       59.47       49.05      6.47 o 
   5  10  14        2.71        6.73      4.23 o 
   6  10  14        5.43       -1.84      4.29 o 
   7  10  14        3.12        5.36      4.94 o 
 -10  11  14       21.57       15.60     13.53 o 
  -9  11  14       31.67       53.37     10.46 o 
  -8  11  14       44.99       53.56     13.82 o 
  -7  11  14       15.42       17.02      6.08 o 
  -6  11  14        6.17        4.82      5.17 o 
  -5  11  14        1.32        6.55      4.62 o 
  -4  11  14       29.24       38.97      6.52 o 
  -3  11  14       16.32       20.48      5.40 o 
  -2  11  14      193.97      177.41     10.14 o 
  -1  11  14       66.91       95.34      8.03 o 
   0  11  14       10.56       13.76      6.34 o 
   1  11  14        9.06        9.44      3.62 o 
   2  11  14       22.02       25.68      5.00 o 
   3  11  14       99.93      107.26      8.91 o 
   4  11  14       19.65       25.74      7.26 o 
   5  11  14       14.82        4.64      8.58 o 
   6  11  14       13.06        9.20      5.14 o 
  -9  12  14        0.07       -8.91      8.91 o 
  -8  12  14        1.58       -5.33      5.82 o 
  -7  12  14       14.36        4.14      5.52 o 
  -6  12  14       21.48       18.77      6.62 o 
  -5  12  14        1.23       -5.12      5.12 o 
  -4  12  14        0.29       -2.34      4.65 o 
  -3  12  14       26.39       27.25      8.72 o 
  -2  12  14       60.56       65.83     10.31 o 
  -1  12  14       74.06       74.69     10.14 o 
   0  12  14       25.00       39.37      9.57 o 
   1  12  14       70.57       63.89      6.19 o 
   2  12  14       33.49       37.12      9.24 o 
   3  12  14       21.68       25.74      7.26 o 
   4  12  14        3.32        0.66      5.94 o 
   5  12  14        8.51        6.50     11.88 o 
  -8  13  14        3.35       -2.01     13.20 o 
  -7  13  14       10.12        3.41      9.90 o 
  -6  13  14        8.19       -3.45      7.89 o 
  -5  13  14        3.96        5.88      7.69 o 
  -4  13  14       39.38       54.48     10.90 o 
  -3  13  14       67.54       69.37     11.25 o 
  -2  13  14        1.61       -1.65      6.07 o 
  -1  13  14       24.72       26.70      8.08 o 
   0  13  14        4.96        0.00      8.58 o 
   1  13  14       13.14        5.82      4.58 o 
   3  13  14        5.78        3.96      5.94 o 
   4  13  14        0.97        1.54      5.31 o 
  -7  14  14       34.35       17.96     21.12 o 
  -6  14  14        4.19       -6.93     10.23 o 
  -5  14  14        0.68        2.97     10.89 o 
  -4  14  14        2.94        8.37      8.83 o 
  -3  14  14       31.33       27.07      9.56 o 
  -2  14  14        7.68        3.55      8.58 o 
  -1  14  14       30.22       25.51     11.55 o 
   1  14  14        0.14       14.52      5.94 o 
   2  14  14       33.81       37.61      7.26 o 
   3  14  14       23.27       12.14      6.28 o 
  -5  15  14       32.73       20.63     18.81 o 
  -4  15  14       10.25       -6.99     13.53 o 
  -3  15  14        9.87        9.90     12.54 o 
  -2  15  14        0.35       -5.28     11.22 o 
   1  15  14        0.33       -3.30      5.28 o 
 -12   1  15        7.05        8.39      4.14 o 
 -11   1  15        3.27        5.77      3.48 o 
 -10   1  15        0.52        2.89      2.97 o 
  -9   1  15       16.99       28.57      3.74 o 
  -8   1  15        1.07        3.97      2.49 o 
  -7   1  15        4.43        4.15      3.27 o 
  -6   1  15       17.90       22.13      4.74 o 
  -5   1  15        3.79        1.22      1.62 o 
  -4   1  15      214.50      196.76      8.00 o 
  -3   1  15      167.77      165.35      5.51 o 
  -2   1  15       23.13       18.70      3.43 o 
  -1   1  15        0.02        2.78      2.13 o 
   0   1  15        0.32        1.09      2.12 o 
   1   1  15        1.23        0.41      1.94 o 
   2   1  15       33.27       29.15      3.30 o 
   3   1  15       13.60       15.07      2.68 o 
   4   1  15       18.67       14.74      3.08 o 
   5   1  15        4.74        0.78      2.60 o 
   6   1  15        1.52        0.43      2.81 o 
   7   1  15        0.52       -2.94      2.94 o 
   8   1  15        0.50       -5.44      5.44 o 
   9   1  15       20.61       16.23      8.91 o 
 -12   2  15        0.14        0.51      3.81 o 
 -11   2  15       11.81       13.06      4.07 o 
 -10   2  15       22.32       21.72      3.72 o 
  -9   2  15        1.24       -4.04      4.04 o 
  -8   2  15      146.80      174.99     12.73 o 
  -7   2  15       41.56       45.53      5.38 o 
  -6   2  15       55.62       52.26      5.47 o 
  -5   2  15      211.06      195.77      8.92 o 
  -4   2  15       12.96       16.47      4.20 o 
  -3   2  15      112.26      104.61      9.52 o 
  -2   2  15        5.35        4.20      1.91 o 
  -1   2  15      393.60      370.24      8.18 o 
   0   2  15       63.78       55.68      4.99 o 
   1   2  15       11.14        8.24      2.54 o 
   2   2  15      139.48      131.52      5.06 o 
   3   2  15      101.22      103.58      4.91 o 
   4   2  15        1.71        1.92      2.52 o 
   5   2  15        2.85        5.36      2.80 o 
   6   2  15        2.20        2.76      3.07 o 
   7   2  15        3.12        4.78      3.35 o 
   8   2  15        7.67        5.83      4.86 o 
   9   2  15        5.04        5.88      4.70 o 
 -12   3  15       26.94       46.40      4.58 o 
 -11   3  15        3.04        1.81      8.91 o 
 -10   3  15        1.50        8.20      4.56 o 
  -9   3  15        4.68        3.74      4.11 o 
  -8   3  15        0.09       -3.01      3.72 o 
  -7   3  15      139.16      126.01     12.92 o 
  -6   3  15      318.62      342.07     12.62 o 
  -5   3  15       22.33       21.02      4.35 o 
  -4   3  15      167.39      151.46      9.24 o 
  -3   3  15      742.14      734.05     15.85 o 
  -2   3  15      107.43      100.46      5.94 o 
  -1   3  15      168.79      145.34      5.07 o 
   0   3  15       66.48       61.29      3.91 o 
   1   3  15       11.35       12.26      2.84 o 
   2   3  15      110.25      106.85      4.71 o 
   3   3  15       48.66       49.47      3.83 o 
   4   3  15       31.10       26.95      3.50 o 
   5   3  15        9.80       10.18      3.02 o 
   6   3  15       20.83       16.46      3.79 o 
   7   3  15        0.34        1.85      3.27 o 
   8   3  15        0.10       -6.26      6.26 o 
   9   3  15        4.08       15.84      9.90 o 
 -12   4  15        5.25        6.14      5.22 o 
 -11   4  15       33.81       36.91     15.84 o 
 -10   4  15        3.49        0.05      4.12 o 
  -9   4  15       30.46       34.14      4.96 o 
  -8   4  15       61.97       57.44      5.69 o 
  -7   4  15       59.85       75.51      5.83 o 
  -6   4  15        2.36        2.91      3.43 o 
  -5   4  15      569.57      546.39     13.71 o 
  -4   4  15       73.56       57.27      4.98 o 
  -3   4  15      140.36      130.19      9.05 o 
  -2   4  15      123.20      112.87      6.41 o 
  -1   4  15        2.66       -0.33      1.97 o 
   0   4  15       96.57      100.06      4.52 o 
   1   4  15       13.72       11.81      2.89 o 
   2   4  15      136.31      134.24      5.83 o 
   3   4  15       69.97       64.88      4.19 o 
   4   4  15       30.29       29.63      3.67 o 
   5   4  15       47.46       58.78      5.04 o 
   6   4  15       57.02       63.95      5.41 o 
   7   4  15        2.58        4.46      3.88 o 
   8   4  15       17.70       17.55      4.80 o 
 -12   5  15        7.91       14.77     13.28 o 
 -11   5  15        2.36       -0.97      4.57 o 
 -10   5  15       31.97       36.30      6.27 o 
  -9   5  15        5.56        7.93      4.14 o 
  -8   5  15       39.55       50.50      5.61 o 
  -7   5  15       27.84       34.29      4.89 o 
  -6   5  15       72.58       73.37      5.90 o 
  -5   5  15       19.38       25.19      4.95 o 
  -4   5  15      134.08      120.33      6.88 o 
  -3   5  15      247.87      249.09      9.44 o 
  -2   5  15       16.49       12.53      3.57 o 
  -1   5  15       69.42       62.17      5.58 o 
   0   5  15        1.80        3.09      2.35 o 
   1   5  15        0.55       -1.65      2.31 o 
   2   5  15        2.14        0.52      2.57 o 
   3   5  15        5.20        9.10      2.84 o 
   4   5  15       23.29       18.58      3.44 o 
   5   5  15       29.93       25.75      4.29 o 
   6   5  15       27.00       17.35      3.98 o 
   7   5  15        6.23        7.01      4.73 o 
   8   5  15        0.43       -3.67      4.87 o 
 -12   6  15       18.57        9.22      6.08 o 
 -11   6  15        0.02        2.27      5.22 o 
 -10   6  15        4.60        6.41      4.91 o 
  -9   6  15        0.82       -0.78      4.05 o 
  -8   6  15       17.49       20.26      4.58 o 
  -7   6  15       10.81        4.47      3.57 o 
  -6   6  15      166.06      164.11      8.26 o 
  -5   6  15       43.92       57.69      5.70 o 
  -4   6  15        0.26       -1.43      3.30 o 
  -3   6  15      116.82      111.41      6.88 o 
  -2   6  15       17.69       10.15      3.61 o 
  -1   6  15        8.95        4.60      3.37 o 
   0   6  15       98.83       95.72      4.42 o 
   1   6  15       84.53       63.16      4.17 o 
   2   6  15       33.43       27.99      3.72 o 
   3   6  15        0.64       -1.75      2.79 o 
   4   6  15       77.48       84.19      5.44 o 
   5   6  15       16.79       16.45      3.74 o 
   6   6  15        0.06       -3.47      3.47 o 
   7   6  15       18.65       20.60      5.02 o 
   8   6  15       39.71       49.88      6.13 o 
 -11   7  15       48.30       60.34     14.55 o 
 -10   7  15        0.49       -4.11      4.64 o 
  -9   7  15       96.11      104.98     18.15 o 
  -8   7  15       65.70       71.30      6.94 o 
  -7   7  15       57.17       64.65      6.42 o 
  -6   7  15       39.97       36.77      5.36 o 
  -5   7  15        0.05        2.19      3.52 o 
  -4   7  15        0.01        2.34      3.24 o 
  -3   7  15      164.08      167.86      8.35 o 
  -2   7  15        2.83        9.32      3.78 o 
  -1   7  15       82.81       86.68      6.95 o 
   0   7  15       74.24       62.31      6.10 o 
   1   7  15        4.84        5.73      2.74 o 
   2   7  15        0.24       -0.06      2.81 o 
   3   7  15       16.93       23.51      4.67 o 
   4   7  15        2.80       -2.61      2.61 o 
   5   7  15       32.32       31.64      5.12 o 
   6   7  15        0.09        2.05      4.07 o 
   7   7  15       35.71       28.05      5.33 o 
 -11   8  15       20.37       12.84      6.74 o 
 -10   8  15       50.00       47.74      8.66 o 
  -9   8  15        8.54       10.13      5.48 o 
  -8   8  15       63.11       72.99      7.91 o 
  -7   8  15       12.22       22.47      5.03 o 
  -6   8  15       29.77       22.45      4.86 o 
  -5   8  15       55.38       60.58      6.28 o 
  -4   8  15        0.36        3.22      3.65 o 
  -3   8  15       43.26       46.23      5.71 o 
  -2   8  15      211.48      188.53      9.02 o 
  -1   8  15      173.46      151.37      8.24 o 
   0   8  15       32.16       38.37      6.51 o 
   1   8  15      132.46      135.56      5.88 o 
   2   8  15       41.60       38.21      4.35 o 
   3   8  15        0.81       -3.19      3.19 o 
   4   8  15        4.61        7.85      5.94 o 
   5   8  15       19.33       15.10      4.64 o 
   6   8  15       21.19       25.15      5.20 o 
   7   8  15        8.46        7.01      4.94 o 
 -10   9  15       24.17       14.93      6.34 o 
  -9   9  15       34.40       33.62      7.18 o 
  -8   9  15        6.07        8.76      5.95 o 
  -7   9  15       81.91       94.26      7.92 o 
  -6   9  15       12.65       13.49      4.71 o 
  -5   9  15       22.67       17.91      4.70 o 
  -4   9  15       43.75       37.20      5.58 o 
  -3   9  15       35.55       32.72      5.37 o 
  -2   9  15      562.29      574.45     16.05 o 
  -1   9  15       18.96       21.59      4.98 o 
   0   9  15      200.00      188.07     10.12 o 
   1   9  15       30.87       28.54      5.14 o 
   2   9  15      101.47      100.63      6.30 o 
   3   9  15       18.23       13.20      7.26 o 
   4   9  15        2.24        3.65      4.29 o 
   5   9  15       22.34       21.12      4.80 o 
   6   9  15       12.83        8.27      6.28 o 
 -10  10  15        1.97       -5.44      5.64 o 
  -9  10  15        0.20        3.19      6.82 o 
  -8  10  15       56.79       67.63      8.44 o 
  -7  10  15       77.40       93.78      8.95 o 
  -6  10  15        0.98        1.75      4.30 o 
  -5  10  15       51.12       42.78      6.29 o 
  -4  10  15       10.68       12.41      4.62 o 
  -3  10  15      144.86      151.50      9.81 o 
  -2  10  15      255.75      284.56     11.75 o 
  -1  10  15        0.12       -0.81      4.44 o 
   0  10  15       59.46       77.75      7.63 o 
   1  10  15        3.52       -2.85      2.85 o 
   2  10  15       11.76       12.84      4.58 o 
   3  10  15       66.24       65.37      6.95 o 
   4  10  15       34.80       37.10     11.55 o 
   5  10  15        2.60       -0.48      4.31 o 
   6  10  15        0.68       -3.74      4.41 o 
  -9  11  15       36.12       16.87      7.06 o 
  -8  11  15       72.65       76.17     11.42 o 
  -7  11  15        3.81        9.10      5.94 o 
  -6  11  15       40.02       39.69      6.64 o 
  -5  11  15       27.85       30.00      5.83 o 
  -4  11  15      246.42      235.44     11.24 o 
  -3  11  15       22.86       15.78      5.55 o 
  -2  11  15        1.64        1.27      4.62 o 
  -1  11  15      232.36      238.89     11.84 o 
   0  11  15       46.10       40.88      8.83 o 
   1  11  15        0.04       -3.48      3.48 o 
   2  11  15       22.93       22.85     10.56 o 
   3  11  15       18.93       26.33      5.69 o 
   4  11  15       73.27       91.18      8.40 o 
   5  11  15       15.52       -1.98      9.57 o 
  -8  12  15       21.87       26.79      7.88 o 
  -7  12  15       13.75        9.12      6.39 o 
  -6  12  15       64.18       64.04     11.50 o 
  -5  12  15       59.42       63.19      8.24 o 
  -4  12  15      138.70      140.38     20.80 o 
  -3  12  15      115.58      107.87     21.45 o 
  -2  12  15       11.58       13.75      7.42 o 
  -1  12  15        0.56       -1.78      6.01 o 
   0  12  15        0.76       -5.48      5.85 o 
   1  12  15       59.12       62.02      6.36 o 
   2  12  15       29.77       36.14      7.59 o 
   3  12  15        4.82       -0.66      5.94 o 
   4  12  15        0.75        7.26      6.60 o 
  -7  13  15       48.63       17.39     29.04 o 
  -6  13  15       45.58       41.65     11.42 o 
  -5  13  15       66.51       80.88     30.36 o 
  -4  13  15        0.43        3.04      7.92 o 
  -3  13  15       72.71       73.54     15.84 o 
  -2  13  15       11.93       10.09      7.77 o 
  -1  13  15       24.81       27.86      8.62 o 
   0  13  15       38.72       44.21     12.54 o 
   1  13  15       20.30       21.55      8.25 o 
   2  13  15       10.42        1.98      5.28 o 
   3  13  15        0.73       -0.66      5.94 o 
  -6  14  15       66.85       31.68     17.16 o 
  -5  14  15       12.74       14.39      9.56 o 
  -4  14  15       16.75       10.72     10.23 o 
  -3  14  15       13.53        5.64      8.16 o 
  -2  14  15       17.80       24.26      9.02 o 
  -1  14  15        2.83       -6.60      9.24 o 
   1  14  15       74.33       71.93      8.58 o 
   2  14  15       12.30        1.98      5.94 o 
 -12   0  16        6.81        3.83      9.24 o 
 -11   0  16        3.44       10.96      5.37 o 
 -10   0  16       22.04       23.53      5.84 o 
  -9   0  16       82.35      100.57      7.83 o 
  -8   0  16      694.45      796.47     21.89 o 
  -7   0  16      705.17      773.99     31.68 o 
  -6   0  16        0.15        0.62      3.48 o 
  -5   0  16        3.41        0.97      5.61 o 
  -4   0  16        5.26       18.17      7.59 o 
  -3   0  16      281.69      248.36     35.30 o 
  -2   0  16        8.71        9.31      3.60 o 
  -1   0  16      166.37      158.12      8.85 o 
   0   0  16      118.66      109.14      6.36 o 
   1   0  16       49.62       37.05      8.73 o 
   2   0  16        1.75       -2.90      2.90 o 
   3   0  16      214.71      242.39     12.49 o 
   4   0  16        0.95        4.74      3.92 o 
   5   0  16        0.13       -0.09      3.46 o 
   6   0  16        0.30       -2.35      4.12 o 
   7   0  16        0.01       -2.07      5.28 o 
   8   0  16      103.71      127.34     10.61 o 
 -12   1  16        5.03        5.43      4.16 o 
 -11   1  16        0.15        0.05      3.20 o 
 -10   1  16       29.25       33.30      4.37 o 
  -9   1  16      308.08      321.94      9.40 o 
  -8   1  16      214.58      237.98      7.69 o 
  -7   1  16      190.81      197.97     12.00 o 
  -6   1  16       53.57       62.00      5.80 o 
  -5   1  16       16.71       17.01      3.85 o 
  -4   1  16      159.25      164.46      7.52 o 
  -3   1  16      107.12       98.93      4.69 o 
  -2   1  16        6.50        4.50      2.52 o 
  -1   1  16       96.58       87.08      4.38 o 
   0   1  16      442.62      429.41      9.51 o 
   1   1  16       87.56       76.85      4.20 o 
   2   1  16        0.35        1.02      2.42 o 
   3   1  16       75.71       83.02      4.67 o 
   4   1  16       24.82       28.21      3.53 o 
   5   1  16        1.89       -2.56      2.56 o 
   6   1  16        3.88        3.34      3.01 o 
   7   1  16       81.77       76.17      6.03 o 
   8   1  16        0.31       -1.17      3.74 o 
 -12   2  16        0.12        1.75      3.89 o 
 -11   2  16       42.00       47.54      5.15 o 
 -10   2  16      129.57      153.55     14.88 o 
  -9   2  16       67.40       87.05      7.78 o 
  -8   2  16      177.30      186.74      9.95 o 
  -7   2  16       21.89       21.24      5.63 o 
  -6   2  16      122.76      135.46      8.32 o 
  -5   2  16        0.04        3.46      3.77 o 
  -4   2  16       13.18        8.98      4.16 o 
  -3   2  16       12.71       20.18      2.44 o 
  -2   2  16       32.38       32.00      3.14 o 
  -1   2  16       20.86       13.30      2.74 o 
   0   2  16       18.75       13.60      2.81 o 
   1   2  16      329.47      302.38      8.20 o 
   2   2  16      169.85      162.49      6.08 o 
   3   2  16       41.41       43.50      3.90 o 
   4   2  16      166.93      162.06      6.23 o 
   5   2  16        5.54        4.56      2.85 o 
   6   2  16       62.75       60.53      5.25 o 
   7   2  16        1.41       -2.65      3.27 o 
   8   2  16       19.85        9.24      9.24 o 
 -12   3  16        9.16       18.73      4.95 o 
 -11   3  16       28.41       44.95     11.55 o 
 -10   3  16       63.08       89.37      8.37 o 
  -9   3  16       59.14       56.86      6.96 o 
  -8   3  16       24.12       23.20      5.29 o 
  -7   3  16      301.18      279.98     11.82 o 
  -6   3  16       61.83       62.97      6.46 o 
  -5   3  16      418.22      431.58     12.21 o 
  -4   3  16       30.99       35.24      4.48 o 
  -3   3  16      444.75      453.34     12.21 o 
  -2   3  16       15.28       22.92      2.55 o 
  -1   3  16       40.16       51.01      3.55 o 
   0   3  16      228.18      240.17      7.10 o 
   1   3  16        0.65       -0.86      2.48 o 
   2   3  16      112.30      100.84      4.85 o 
   3   3  16       93.86       94.75      4.91 o 
   4   3  16      148.82      160.64      6.39 o 
   5   3  16       61.17       60.11      4.90 o 
   6   3  16       18.14       13.23      3.94 o 
   7   3  16        5.75        7.54      3.82 o 
   8   3  16        1.13       -4.41      7.46 o 
 -12   4  16        0.67        8.56      5.30 o 
 -11   4  16        1.95       -1.31      4.74 o 
 -10   4  16       22.52       20.53      5.22 o 
  -9   4  16       35.17       28.06      4.90 o 
  -8   4  16      151.57      173.78      8.59 o 
  -7   4  16        3.07        5.02      3.76 o 
  -6   4  16       91.50       93.61      6.41 o 
  -5   4  16        0.96        4.09      3.27 o 
  -4   4  16      107.39      107.12      6.65 o 
  -3   4  16      288.76      294.05     10.19 o 
  -2   4  16      184.18      176.88      8.04 o 
  -1   4  16      281.55      300.00      9.21 o 
   0   4  16       31.69       38.35      6.34 o 
   1   4  16      129.62      125.00      5.71 o 
   2   4  16       45.96       54.60      4.42 o 
   3   4  16       23.43       24.36      3.37 o 
   4   4  16        0.51        1.28      3.00 o 
   5   4  16        9.33        6.89      3.44 o 
   6   4  16       12.75       10.92      3.70 o 
   7   4  16       18.58       10.34      4.75 o 
   8   4  16        3.04        6.12     13.53 o 
 -12   5  16       20.91        7.92     11.22 o 
 -11   5  16       28.00       41.20      7.03 o 
 -10   5  16        5.73        5.12      4.56 o 
  -9   5  16       58.66       46.37      5.93 o 
  -8   5  16       74.98       72.70      6.59 o 
  -7   5  16       31.38       41.82      5.32 o 
  -6   5  16       16.53       20.93      4.53 o 
  -5   5  16        0.02       -0.43      3.34 o 
  -4   5  16       32.69       27.94      4.62 o 
  -3   5  16       29.37       26.99      4.40 o 
  -2   5  16      190.62      191.35      8.71 o 
  -1   5  16        9.34       13.05      3.93 o 
   0   5  16      250.23      259.15      9.32 o 
   1   5  16       25.27       24.15      3.48 o 
   2   5  16       73.09       59.52      4.61 o 
   3   5  16       13.24        8.78      3.14 o 
   4   5  16       28.32       32.43      4.57 o 
   5   5  16       38.64       34.14      4.36 o 
   6   5  16        7.95       10.52      4.27 o 
   7   5  16        7.38       15.85      5.14 o 
 -11   6  16        0.03        0.81      4.97 o 
 -10   6  16       16.50       23.18      5.95 o 
  -9   6  16       10.00       22.92      5.32 o 
  -8   6  16       20.62       22.05      5.05 o 
  -7   6  16       16.27       15.03      4.40 o 
  -6   6  16      168.77      177.29      8.82 o 
  -5   6  16       94.06       98.12      7.04 o 
  -4   6  16       25.10       26.48      4.56 o 
  -3   6  16      199.50      213.86      9.25 o 
  -2   6  16       32.64       37.06      5.05 o 
  -1   6  16       34.45       37.18      5.40 o 
   0   6  16       41.76       45.92      3.85 o 
   1   6  16      374.05      390.36      9.78 o 
   2   6  16      124.99      123.67      6.16 o 
   3   6  16        2.36        2.28      3.09 o 
   4   6  16        9.21       12.12      3.61 o 
   5   6  16        0.40       -0.01      3.27 o 
   6   6  16        9.66        7.01      4.16 o 
   7   6  16        6.77        6.21      4.82 o 
 -11   7  16        3.80        1.90      5.61 o 
 -10   7  16        0.00       -0.68      4.84 o 
  -9   7  16       34.09       28.86      6.38 o 
  -8   7  16        3.19        2.44      4.08 o 
  -7   7  16       79.60       85.39      7.27 o 
  -6   7  16        0.91        2.13      3.75 o 
  -5   7  16      123.13      106.11      7.39 o 
  -4   7  16      159.42      140.70      8.14 o 
  -3   7  16       74.17       67.83      6.35 o 
  -2   7  16       32.00       17.68      6.19 o 
  -1   7  16       43.20       58.17      6.21 o 
   0   7  16       32.68       44.88      3.86 o 
   1   7  16      106.40       96.92      5.36 o 
   2   7  16       50.63       61.95      4.83 o 
   3   7  16        1.47       -0.52      3.28 o 
   4   7  16        1.83        0.29      3.36 o 
   5   7  16        1.22        1.16      3.88 o 
   6   7  16        0.34       -2.88      3.76 o 
   7   7  16        0.21       -2.15      4.12 o 
 -10   8  16        3.54        4.22      5.42 o 
  -9   8  16        0.14       -4.02      4.71 o 
  -8   8  16        9.00        3.91      5.02 o 
  -7   8  16       46.49       43.99      7.08 o 
  -6   8  16       67.81       68.69      6.84 o 
  -5   8  16        4.41        3.99      3.94 o 
  -4   8  16       26.49       19.77      4.76 o 
  -3   8  16       12.96       15.45      4.57 o 
  -2   8  16        3.50       11.31      4.15 o 
  -1   8  16        5.75        7.59      4.40 o 
   0   8  16      227.16      256.58     10.94 o 
   1   8  16        3.55        2.26      2.83 o 
   2   8  16       19.32       18.27      3.95 o 
   3   8  16       16.24       11.22      4.07 o 
   4   8  16        7.19        3.17      4.39 o 
   5   8  16       34.10       30.43      5.42 o 
   6   8  16        0.60        1.77      4.16 o 
 -10   9  16       64.49       48.12      9.50 o 
  -9   9  16       13.09       23.33      6.52 o 
  -8   9  16       29.08       39.92      7.32 o 
  -7   9  16        0.30        1.21      4.64 o 
  -6   9  16       14.72       17.09      5.33 o 
  -5   9  16       11.30       13.23      4.69 o 
  -4   9  16        6.44        5.58      4.04 o 
  -3   9  16       51.98       59.46      8.11 o 
  -2   9  16        4.44        7.80      4.39 o 
  -1   9  16        5.58        1.60      4.10 o 
   0   9  16      111.76      108.50      8.49 o 
   1   9  16        0.03        5.53      3.14 o 
   2   9  16       30.70       29.85      6.10 o 
   3   9  16       11.08        0.79      4.07 o 
   4   9  16       63.95       65.22      7.57 o 
   5   9  16        0.39       -4.07      4.07 o 
   6   9  16        0.00        0.54      6.29 o 
  -9  10  16        4.15       -0.96      6.00 o 
  -8  10  16       63.00       60.95      8.74 o 
  -7  10  16        6.16        6.19      5.73 o 
  -6  10  16      108.83      125.40      8.99 o 
  -5  10  16        7.86        5.41      4.31 o 
  -4  10  16       17.43       17.04      4.96 o 
  -3  10  16        0.15       -0.89      4.13 o 
  -2  10  16        5.35       -2.15      4.07 o 
  -1  10  16       25.93       26.09      5.79 o 
   0  10  16       43.11       53.19      7.06 o 
   1  10  16       16.77       20.35      3.90 o 
   2  10  16        4.38        0.89      6.93 o 
   3  10  16       24.02       31.86      6.34 o 
   4  10  16        1.21        5.94      5.37 o 
   5  10  16        6.18        9.19      5.60 o 
  -8  11  16        8.58       14.75      6.92 o 
  -7  11  16      178.15      215.80     16.11 o 
  -6  11  16       64.06       66.00      7.75 o 
  -5  11  16       40.84       46.84      7.11 o 
  -4  11  16       15.83       17.90      5.91 o 
  -3  11  16       16.09        7.02      5.35 o 
  -2  11  16       23.88       29.72      6.54 o 
  -1  11  16       89.91       89.64      8.56 o 
   0  11  16        2.89       -0.66      6.18 o 
   1  11  16        4.88       10.42      4.66 o 
   2  11  16        3.18        3.48      4.58 o 
   3  11  16        0.01       -2.24      6.27 o 
   4  11  16        2.75        9.14      5.60 o 
  -7  12  16       14.39       13.74      6.72 o 
  -6  12  16       13.26       17.98      6.61 o 
  -5  12  16        3.43        3.08      6.33 o 
  -4  12  16        1.86        0.25      5.22 o 
  -3  12  16       74.12       67.83     11.25 o 
  -2  12  16      113.67      138.39     13.95 o 
  -1  12  16        0.18       -4.34      6.34 o 
   0  12  16        8.34        5.94      9.24 o 
   1  12  16        1.13       -3.99      3.99 o 
   2  12  16        2.14       -3.24      4.50 o 
   3  12  16        3.32       -3.96      5.94 o 
  -6  13  16        9.38        1.72      8.36 o 
  -5  13  16       11.95       10.38      9.30 o 
  -4  13  16        6.08        6.60      8.08 o 
  -3  13  16       69.79       72.64     12.02 o 
  -2  13  16       48.16       55.65     15.51 o 
  -1  13  16        4.78       -3.00      7.13 o 
   0  13  16       21.88        7.92     10.56 o 
   1  13  16       19.42       16.50      8.91 o 
  -3  14  16        2.42       -4.37      7.42 o 
  -2  14  16        1.06        7.88      8.91 o 
  -1  14  16        1.91       -5.28      9.90 o 
 -11   1  17       10.20       15.54      4.18 o 
 -10   1  17       43.33       51.08      5.83 o 
  -9   1  17       33.46       31.44      4.08 o 
  -8   1  17       23.48       21.16      3.60 o 
  -7   1  17        9.17        9.39      3.13 o 
  -6   1  17        5.68        3.04      2.73 o 
  -5   1  17       41.98       29.40      3.37 o 
  -4   1  17        6.69        6.74      2.72 o 
  -3   1  17       56.16       61.99      4.24 o 
  -2   1  17        1.15       -1.96      2.54 o 
  -1   1  17        0.13       -2.54      3.11 o 
   0   1  17        5.81        5.42      2.66 o 
   1   1  17       10.23        4.99      2.45 o 
   2   1  17        6.54        5.81      2.56 o 
   3   1  17       16.91       21.43      3.35 o 
   4   1  17        8.46        4.07      2.78 o 
   5   1  17        0.67       -1.58      2.74 o 
   6   1  17        2.87       -2.04      3.13 o 
   7   1  17       16.43       19.55      4.95 o 
 -11   2  17        1.37        3.86      3.90 o 
 -10   2  17       16.21       10.11      5.24 o 
  -9   2  17       78.10      103.01      8.63 o 
  -8   2  17        1.22        8.09      4.43 o 
  -7   2  17       80.59       67.24      6.63 o 
  -6   2  17        3.99        2.68      3.81 o 
  -5   2  17        0.60        3.54      4.10 o 
  -4   2  17      130.77      134.97      6.47 o 
  -3   2  17      208.65      200.91      6.77 o 
  -2   2  17       81.25       93.67      4.65 o 
  -1   2  17      189.92      167.64      6.07 o 
   0   2  17       23.62       22.40      3.27 o 
   1   2  17        0.98        1.46      2.60 o 
   2   2  17       32.90       33.59      3.74 o 
   3   2  17        4.03        6.17      2.81 o 
   4   2  17       14.92        8.66      3.20 o 
   5   2  17        9.86       10.25      3.24 o 
   6   2  17       18.77       25.93      4.35 o 
   7   2  17        1.90        1.33      3.61 o 
 -11   3  17       22.02       19.99      7.29 o 
 -10   3  17        9.96        5.95      5.26 o 
  -9   3  17       36.34       51.55      7.06 o 
  -8   3  17       84.53       98.58      8.38 o 
  -7   3  17       18.24       16.39      4.89 o 
  -6   3  17       10.67       10.93      4.65 o 
  -5   3  17       26.05       22.60      5.29 o 
  -4   3  17       24.14       18.41      4.16 o 
  -3   3  17       23.37       14.96      3.98 o 
  -2   3  17       38.97       38.14      3.31 o 
  -1   3  17      140.26      127.76      5.44 o 
   0   3  17       17.15       11.79      2.93 o 
   1   3  17        0.00       -1.10      2.55 o 
   2   3  17       56.93       53.91      4.60 o 
   3   3  17       51.85       46.35      4.15 o 
   4   3  17        0.91        4.32      3.07 o 
   5   3  17        5.83        2.31      3.27 o 
   6   3  17       16.43       12.49      4.01 o 
   7   3  17       56.29       63.11      7.17 o 
 -11   4  17       35.73       55.94      9.28 o 
 -10   4  17       22.65       39.31      7.28 o 
  -9   4  17       46.90       37.05      6.45 o 
  -8   4  17        0.01        0.98      4.14 o 
  -7   4  17        0.22        5.66      3.77 o 
  -6   4  17        0.06       -3.14      3.14 o 
  -5   4  17        3.93        5.39      3.62 o 
  -4   4  17       53.28       53.04      5.48 o 
  -3   4  17       44.95       47.16      7.91 o 
  -2   4  17       38.40       45.33      6.89 o 
  -1   4  17      198.55      177.99      7.34 o 
   0   4  17       35.56       37.48      3.87 o 
   1   4  17        2.53        1.84      2.67 o 
   2   4  17        4.37        4.47      2.93 o 
   3   4  17        0.99        1.89      2.78 o 
   4   4  17       13.69       10.95      3.39 o 
   5   4  17        2.54        1.02      3.15 o 
   6   4  17        2.86       -1.27      3.49 o 
   7   4  17       17.49       16.89      5.31 o 
 -11   5  17        0.81        2.29      5.09 o 
 -10   5  17      136.86      178.41     11.20 o 
  -9   5  17        3.02        7.79      5.09 o 
  -8   5  17        8.97        7.96      4.05 o 
  -7   5  17        6.09        8.77      4.19 o 
  -6   5  17        2.88        6.74      3.68 o 
  -5   5  17       11.51        7.87      3.88 o 
  -4   5  17        0.85       -0.06      3.38 o 
  -3   5  17        2.97        0.85      3.30 o 
  -2   5  17       75.52       78.01      6.48 o 
  -1   5  17       43.64       43.79      3.90 o 
   0   5  17        2.22        1.91      2.71 o 
   1   5  17       20.96       16.81      3.44 o 
   2   5  17       21.01       21.61      5.06 o 
   3   5  17        7.45        9.02      3.51 o 
   4   5  17       21.60       23.39      4.05 o 
   5   5  17       22.10       24.00      4.33 o 
   6   5  17        7.33        0.95      4.27 o 
 -10   6  17        3.14       10.80      5.73 o 
  -9   6  17       25.15       32.85      5.79 o 
  -8   6  17       14.02        7.82      4.41 o 
  -7   6  17        4.87        5.25      3.95 o 
  -6   6  17        1.56        0.28      3.64 o 
  -5   6  17        0.20        1.85      3.56 o 
  -4   6  17       43.14       47.56      5.61 o 
  -3   6  17        3.34        0.62      3.62 o 
  -2   6  17        0.18        0.15      3.50 o 
  -1   6  17       14.21       16.70      4.67 o 
   0   6  17       42.67       47.67      4.21 o 
   1   6  17        7.14        8.37      3.85 o 
   2   6  17        9.81       14.34      3.58 o 
   3   6  17       14.13       12.57      3.75 o 
   4   6  17        3.10        5.76      3.52 o 
   5   6  17       13.84       11.95      4.62 o 
   6   6  17        1.46        0.94      4.24 o 
 -10   7  17        9.05        2.37      5.59 o 
  -9   7  17        1.35        5.24      5.61 o 
  -8   7  17        3.91       -2.87      4.31 o 
  -7   7  17        3.63        5.09      4.22 o 
  -6   7  17        2.61       -3.45      3.45 o 
  -5   7  17        9.12        4.58      4.01 o 
  -4   7  17       34.67       35.31      5.33 o 
  -3   7  17       24.45       32.29      5.37 o 
  -2   7  17        2.11        0.46      3.68 o 
  -1   7  17      163.86      158.98      8.87 o 
   0   7  17      179.51      174.63      6.75 o 
   1   7  17       41.68       50.44      4.45 o 
   2   7  17       19.69       14.82      3.66 o 
   3   7  17        1.36        0.81      3.58 o 
   4   7  17        0.10       -3.30      3.58 o 
   5   7  17        0.61        1.38      4.16 o 
   6   7  17       17.35       14.29      5.28 o 
 -10   8  17        0.23       -7.92      7.92 o 
  -9   8  17        5.24        2.04      5.25 o 
  -8   8  17        0.02        0.53      4.79 o 
  -7   8  17        3.15        2.46      4.51 o 
  -6   8  17        4.61        2.41      4.24 o 
  -5   8  17        6.21        2.57      4.10 o 
  -4   8  17        9.24        9.92      4.25 o 
  -3   8  17       45.28       39.27      5.81 o 
  -2   8  17      212.00      191.95     17.53 o 
  -1   8  17       87.20      100.55      7.84 o 
   0   8  17        5.34        3.43      3.18 o 
   1   8  17       17.19       15.34      3.84 o 
   2   8  17       21.33       15.75      4.23 o 
   3   8  17       10.18        8.29      4.23 o 
   4   8  17        8.22        8.00      5.23 o 
   5   8  17        9.52        5.69      4.65 o 
  -9   9  17       15.07       20.27      6.86 o 
  -8   9  17       24.12       35.40      7.13 o 
  -7   9  17        0.45        5.33      4.80 o 
  -6   9  17        4.87        6.09      4.84 o 
  -5   9  17        2.81        1.15      4.28 o 
  -4   9  17       19.60       20.18      5.24 o 
  -3   9  17       46.11       39.35      6.11 o 
  -2   9  17        4.24        2.16      4.35 o 
  -1   9  17       48.00       48.96      6.42 o 
   0   9  17        4.02        3.79      4.66 o 
   1   9  17       13.35       15.15      4.00 o 
   2   9  17        3.22        5.57      3.97 o 
   3   9  17        0.57        2.09      5.00 o 
   4   9  17        0.75       -3.63      4.88 o 
   5   9  17        0.29       -1.32      9.24 o 
  -8  10  17       52.28       64.41     11.29 o 
  -7  10  17       61.03       75.62     10.20 o 
  -6  10  17        7.10        7.77      5.02 o 
  -5  10  17       10.12       18.68      5.58 o 
  -4  10  17       15.81       16.25      5.01 o 
  -3  10  17       32.99       40.53      6.33 o 
  -2  10  17      128.62      137.58      9.26 o 
  -1  10  17       20.72       26.85      6.30 o 
   0  10  17       45.19       46.73      7.18 o 
   1  10  17       29.37       27.60      6.93 o 
   2  10  17        0.99        3.48      4.58 o 
   3  10  17      137.45      152.51     10.38 o 
   4  10  17       16.90       16.59      6.34 o 
  -7  11  17       14.76       14.85      6.67 o 
  -6  11  17        0.13       -3.85      5.03 o 
  -5  11  17       37.79       37.27      6.97 o 
  -4  11  17       55.36       62.60      7.63 o 
  -3  11  17       78.59       70.22      8.36 o 
  -2  11  17       21.45       22.50      6.26 o 
  -1  11  17       37.95       29.36     12.83 o 
   0  11  17       60.27       46.66      9.83 o 
   1  11  17       50.03       49.39      6.36 o 
   2  11  17       82.02      100.02      8.49 o 
   3  11  17       27.02       26.40      6.59 o 
  -6  12  17       22.23        9.63      7.42 o 
  -5  12  17       15.34       24.56      7.03 o 
  -4  12  17        9.43       17.19      6.64 o 
  -3  12  17       15.70       30.92      9.90 o 
  -2  12  17       21.62       28.63      9.35 o 
  -1  12  17       22.01       23.81      8.40 o 
   0  12  17       14.09       19.14     10.56 o 
   1  12  17        9.68       10.56      4.72 o 
  -3  13  17        2.00        2.47      8.08 o 
  -2  13  17       37.96       30.29      9.77 o 
  -1  13  17        0.29       -4.62      9.90 o 
 -11   0  18       12.86        9.36     13.53 o 
 -10   0  18      103.10      100.56      9.90 o 
  -9   0  18      124.76      128.05      9.44 o 
  -8   0  18       68.30       83.36     11.22 o 
  -7   0  18       21.95       24.88      5.46 o 
  -6   0  18      140.94      127.28      8.96 o 
  -5   0  18       18.40        8.14      5.61 o 
  -4   0  18        1.82       -0.88      3.54 o 
  -3   0  18        8.63        3.99      4.19 o 
  -2   0  18      489.27      455.17     16.27 o 
  -1   0  18        5.58       -0.30      4.07 o 
   0   0  18        5.28        9.07      3.66 o 
   1   0  18        1.56        0.58      3.81 o 
   2   0  18       12.53       21.22      4.61 o 
   3   0  18       61.14       77.85      8.55 o 
   4   0  18        0.38        5.28      4.25 o 
   5   0  18        0.03        4.09      4.48 o 
   6   0  18       96.13      116.96     10.14 o 
 -11   1  18       23.59       35.16      5.15 o 
 -10   1  18       56.06       55.90      5.44 o 
  -9   1  18      113.28      140.43      6.99 o 
  -8   1  18        6.21        5.75      3.37 o 
  -7   1  18       58.30       57.81      6.67 o 
  -6   1  18        3.65        5.51      2.81 o 
  -5   1  18       38.10       34.73      3.83 o 
  -4   1  18       24.28       26.98      3.62 o 
  -3   1  18      354.34      376.82     12.29 o 
  -2   1  18        4.31        2.69      2.98 o 
  -1   1  18       94.70       88.21      4.94 o 
   0   1  18        9.69        6.60      2.84 o 
   1   1  18        2.42        3.34      2.66 o 
   2   1  18       33.54       30.73      3.66 o 
   3   1  18        0.18        0.89      2.62 o 
   4   1  18       15.59        7.56      3.20 o 
   5   1  18        3.80        3.00      3.05 o 
   6   1  18        5.48        2.77      3.68 o 
 -11   2  18       62.71       67.49      7.13 o 
 -10   2  18        0.50       -1.32      5.76 o 
  -9   2  18        2.11        1.42      4.75 o 
  -8   2  18       40.21       32.33      7.47 o 
  -7   2  18        0.05       -4.04      4.04 o 
  -6   2  18       50.15       50.02      6.38 o 
  -5   2  18       17.86       21.54      8.19 o 
  -4   2  18       57.39       72.89      6.86 o 
  -3   2  18        1.16        0.67      2.75 o 
  -2   2  18      152.30      162.55      6.26 o 
  -1   2  18       71.53       79.88      5.28 o 
   0   2  18        0.75        2.48      2.72 o 
   1   2  18       12.99       16.00      3.71 o 
   2   2  18        5.16        4.82      2.78 o 
   3   2  18        1.74        6.01      3.01 o 
   4   2  18       15.06        7.17      3.89 o 
   5   2  18       17.19       13.10      3.85 o 
   6   2  18        0.83        3.08      3.68 o 
 -10   3  18       48.54       72.47      8.42 o 
  -9   3  18        6.75        2.09      4.78 o 
  -8   3  18        0.49        0.14      4.65 o 
  -7   3  18       59.51       58.66      6.98 o 
  -6   3  18        0.00        1.27      4.50 o 
  -5   3  18       67.04       58.86      6.85 o 
  -4   3  18       22.22       24.13      4.40 o 
  -3   3  18       10.46       15.63      2.86 o 
  -2   3  18       94.55       88.70      8.01 o 
  -1   3  18      117.90      121.24      5.72 o 
   0   3  18       18.55        8.92      2.96 o 
   1   3  18        0.88        1.77      2.94 o 
   2   3  18       27.45       31.68      4.19 o 
   3   3  18       55.36       50.97      4.41 o 
   4   3  18        0.16        0.22      2.97 o 
   5   3  18        0.14       -3.23      3.23 o 
   6   3  18       14.90       19.25      4.70 o 
 -10   4  18       17.54       32.37      7.18 o 
  -9   4  18        0.25       -3.99      3.99 o 
  -8   4  18       13.15        9.60      5.22 o 
  -7   4  18        1.75        0.83      4.35 o 
  -6   4  18        4.75       -0.99      3.48 o 
  -5   4  18        2.93        7.15      3.98 o 
  -4   4  18      308.05      322.99     11.42 o 
  -3   4  18        1.81        1.93      3.91 o 
  -2   4  18        1.55        1.08      3.21 o 
  -1   4  18        3.63        1.44      2.66 o 
   0   4  18        3.23        2.82      2.92 o 
   1   4  18        0.95        0.27      2.90 o 
   2   4  18       49.98       50.34      4.81 o 
   3   4  18       26.07       22.02      4.22 o 
   4   4  18       70.69       54.72      5.10 o 
   5   4  18       27.71       39.95      5.07 o 
   6   4  18        0.00        0.43      3.82 o 
 -10   5  18        6.01       11.70      5.95 o 
  -9   5  18        5.49        7.10      4.59 o 
  -8   5  18        0.02        1.16      4.12 o 
  -7   5  18       45.46       36.50      5.62 o 
  -6   5  18        0.24       -1.24      3.83 o 
  -5   5  18       14.42       13.62      4.40 o 
  -4   5  18      112.80      110.90      7.43 o 
  -3   5  18      385.38      397.45     13.09 o 
  -2   5  18       33.01       27.50      5.84 o 
  -1   5  18       54.74       52.52      4.24 o 
   0   5  18       43.47       45.09      4.93 o 
   1   5  18        3.14        0.66      3.10 o 
   2   5  18        1.71       -0.05      3.08 o 
   3   5  18        6.25        8.03      3.95 o 
   4   5  18       46.69       44.26      6.76 o 
   5   5  18        5.90        3.28      3.61 o 
 -10   6  18       18.74       33.00     13.20 o 
  -9   6  18        0.11        2.97      4.79 o 
  -8   6  18        2.63       -1.77      4.25 o 
  -7   6  18        5.29       10.84      4.58 o 
  -6   6  18      161.37      161.00     10.98 o 
  -5   6  18        3.46        1.83      3.97 o 
  -4   6  18       63.29       65.45      6.55 o 
  -3   6  18       26.25       28.12      6.10 o 
  -2   6  18       71.15       68.26      6.65 o 
  -1   6  18      219.89      241.90      9.21 o 
   0   6  18       21.33       13.73      3.51 o 
   1   6  18       21.24       19.08      3.81 o 
   2   6  18        5.58        1.54      3.21 o 
   3   6  18       12.53       11.23      4.16 o 
   4   6  18        2.02        1.56      3.54 o 
   5   6  18       15.49       11.35      5.10 o 
  -9   7  18        0.50       -0.87      5.14 o 
  -8   7  18        8.34        5.67      4.76 o 
  -7   7  18       12.61        8.09      4.56 o 
  -6   7  18        1.49        1.24      4.08 o 
  -5   7  18       76.80       75.32      7.22 o 
  -4   7  18        0.85        4.04      4.31 o 
  -3   7  18       96.63       91.93      7.56 o 
  -2   7  18       28.47       25.01      5.37 o 
  -1   7  18        1.29        7.51      4.53 o 
   0   7  18      166.54      176.62      7.63 o 
   1   7  18        3.31        2.54      3.39 o 
   2   7  18       53.85       52.33      6.06 o 
   3   7  18       11.70        4.36      4.07 o 
   4   7  18       32.81       35.41      6.95 o 
  -9   8  18        3.52        5.94      9.90 o 
  -8   8  18       34.31       44.67      7.83 o 
  -7   8  18        1.78        3.71      4.68 o 
  -6   8  18        1.46       -0.01      4.19 o 
  -5   8  18        6.20        6.06      4.78 o 
  -4   8  18      104.62      123.23      8.71 o 
  -3   8  18        8.80        7.97      4.42 o 
  -2   8  18        5.80        4.71      4.47 o 
  -1   8  18        4.87        3.69      4.57 o 
   0   8  18       29.83       29.54      4.13 o 
   1   8  18       59.59       65.94      5.48 o 
   2   8  18       44.56       57.32      6.08 o 
   3   8  18       63.36       76.42      8.18 o 
   4   8  18        0.04       -2.28      4.88 o 
  -8   9  18       16.20       22.12      6.95 o 
  -7   9  18       55.14       50.81      8.38 o 
  -6   9  18        0.12        7.90      5.01 o 
  -5   9  18       16.03       16.64      5.57 o 
  -4   9  18        0.03       -2.98      4.27 o 
  -3   9  18       33.62       32.15      6.05 o 
  -2   9  18        1.94        1.11      4.89 o 
  -1   9  18        4.09        4.93      4.56 o 
   0   9  18        2.85        5.94      3.44 o 
   1   9  18        2.09        2.91      3.67 o 
   2   9  18        0.15        0.94      4.50 o 
   3   9  18       29.88       36.29      6.95 o 
  -7  10  18        2.09       -2.15      5.19 o 
  -6  10  18        1.94       -4.56      4.74 o 
  -5  10  18        0.30        0.08      5.05 o 
  -4  10  18        0.91        1.88      4.74 o 
  -3  10  18        0.21       -2.78      4.58 o 
  -2  10  18        5.76        4.03      4.63 o 
  -1  10  18        4.93        2.56      5.06 o 
   0  10  18        7.48        8.64      5.65 o 
   1  10  18       13.47       22.68      5.60 o 
   2  10  18       16.35        9.24      8.58 o 
  -6  11  18        0.20        0.00     10.56 o 
  -5  11  18        5.47        7.59      5.70 o 
  -4  11  18       91.56       79.55      8.53 o 
  -3  11  18        0.42        4.87      5.36 o 
  -2  11  18        3.87        7.36      5.61 o 
  -1  11  18       16.51       23.13      8.83 o 
   0  11  18        1.92        7.26      9.90 o 
   1  11  18       18.80       12.18      5.25 o 
  -3  12  18       10.30       23.10     11.88 o 
  -2  12  18        1.20       -2.64      9.24 o 
 -10   1  19        1.41       -3.12      3.75 o 
  -9   1  19       19.11       19.97      5.33 o 
  -8   1  19       15.20       18.11      4.02 o 
  -7   1  19        0.01       -1.14      3.17 o 
  -6   1  19       13.80       12.96      3.37 o 
  -5   1  19        0.69       -2.76      2.76 o 
  -4   1  19        0.71        2.02      3.43 o 
  -3   1  19        5.14        5.96      3.17 o 
  -2   1  19        9.98        9.00      3.33 o 
  -1   1  19       29.23       27.66      3.79 o 
   0   1  19        0.75        1.08      2.80 o 
   1   1  19       38.58       40.14      4.08 o 
   2   1  19       17.99       11.64      3.23 o 
   3   1  19        2.02        1.13      2.94 o 
   4   1  19       15.69       13.06      3.64 o 
   5   1  19        3.99        5.53      3.60 o 
 -10   2  19        3.50        8.29      5.83 o 
  -9   2  19       14.75       13.14      5.72 o 
  -8   2  19        0.09        6.43      4.85 o 
  -7   2  19        1.57       -2.01      4.70 o 
  -6   2  19       13.66        8.61      4.89 o 
  -5   2  19        4.48        4.51      4.22 o 
  -4   2  19       16.00       15.24      3.37 o 
  -3   2  19        3.41        5.01      3.18 o 
  -2   2  19       84.97       73.66      4.87 o 
  -1   2  19       33.34       35.88      4.78 o 
   0   2  19       32.46       39.00      4.33 o 
   1   2  19       61.23       65.80      5.99 o 
   2   2  19       86.22       92.55      5.47 o 
   3   2  19        4.36        3.71      3.07 o 
   4   2  19       17.45       23.53      4.36 o 
   5   2  19        2.85        1.90      3.74 o 
  -9   3  19        5.72        7.31      5.38 o 
  -8   3  19        9.89        8.16      5.29 o 
  -7   3  19        0.88        1.71      4.39 o 
  -6   3  19        1.32       -0.04      7.01 o 
  -5   3  19       29.57       24.27      7.12 o 
  -4   3  19       15.98       15.80      5.34 o 
  -3   3  19       85.28       76.55      4.95 o 
  -2   3  19       28.73       31.41      3.92 o 
  -1   3  19       13.62       13.09      3.29 o 
   0   3  19       45.01       50.62      4.56 o 
   1   3  19        4.28       -2.87      2.87 o 
   2   3  19       10.52        5.38      3.49 o 
   3   3  19       20.92       25.30      3.85 o 
   4   3  19        0.12       -2.90      2.90 o 
   5   3  19        6.35        7.54      4.14 o 
  -9   4  19       23.28       25.21      6.55 o 
  -8   4  19        0.01       -1.57      4.34 o 
  -7   4  19        0.58       -1.49      4.30 o 
  -6   4  19        7.06        8.04      4.34 o 
  -5   4  19        8.83        4.33      3.80 o 
  -4   4  19       35.93       41.46      5.68 o 
  -3   4  19       94.02      104.38      7.52 o 
  -2   4  19       12.35       12.03      3.17 o 
  -1   4  19       56.16       52.28      4.57 o 
   0   4  19       16.55       22.91      3.89 o 
   1   4  19       18.50       15.58      3.89 o 
   2   4  19        5.75        5.47      3.41 o 
   3   4  19        1.82       -0.42      3.04 o 
   4   4  19        0.30       -0.38      3.36 o 
  -9   5  19        1.95       -3.01      4.52 o 
  -8   5  19        3.26        1.94      4.31 o 
  -7   5  19        0.97        3.66      4.34 o 
  -6   5  19       32.73       35.02      5.70 o 
  -5   5  19       14.73       15.11      4.75 o 
  -4   5  19        0.57       -0.33      4.86 o 
  -3   5  19        1.19       -3.27      3.71 o 
  -2   5  19       15.34       11.14      4.65 o 
  -1   5  19      106.66      116.03      7.38 o 
   0   5  19       31.93       30.89      4.15 o 
   1   5  19       76.51       85.85      5.82 o 
   2   5  19        1.01       -3.13      3.13 o 
   3   5  19       26.14       23.79      5.02 o 
   4   5  19        2.72       -1.32      3.58 o 
  -9   6  19        8.63        9.90     10.56 o 
  -8   6  19        2.28        0.74      4.74 o 
  -7   6  19        7.34        5.68      4.66 o 
  -6   6  19       42.39       42.38      6.33 o 
  -5   6  19       70.39       74.72      7.28 o 
  -4   6  19      121.81      105.85      8.19 o 
  -3   6  19       26.79       24.07      6.09 o 
  -2   6  19        2.88       -0.32      4.09 o 
  -1   6  19        0.21        1.13      2.94 o 
   0   6  19       48.56       45.22      4.77 o 
   1   6  19        9.67        0.27      3.30 o 
   2   6  19       10.27        9.77      3.81 o 
   3   6  19        0.54       -0.72      3.86 o 
   4   6  19        2.79        1.73      4.02 o 
  -8   7  19       43.86       58.52      7.37 o 
  -7   7  19       20.32       37.31      6.76 o 
  -6   7  19        7.62        8.86      4.52 o 
  -5   7  19       62.62       65.62      7.17 o 
  -4   7  19       63.02       64.91      7.15 o 
  -3   7  19       59.13       56.21      6.75 o 
  -2   7  19       63.98       82.68      7.85 o 
  -1   7  19        1.02       -0.75      4.39 o 
   0   7  19        9.07        9.37      3.72 o 
   1   7  19        0.01        0.79      4.01 o 
   2   7  19        6.20        7.38      4.24 o 
   3   7  19       26.05       17.97      5.02 o 
  -7   8  19       12.08       13.62      5.55 o 
  -6   8  19       24.12       36.17      6.59 o 
  -5   8  19       44.18       59.24      7.33 o 
  -4   8  19       48.55       47.60      6.81 o 
  -3   8  19       21.65       11.97      5.21 o 
  -2   8  19       34.41       26.76      5.81 o 
  -1   8  19      120.62      158.35     10.86 o 
   0   8  19        6.39        5.03      3.60 o 
   1   8  19       34.41       26.95      4.74 o 
   2   8  19        0.19       -1.45      4.95 o 
  -6   9  19        0.14        6.07      5.91 o 
  -5   9  19       75.09       79.21     10.96 o 
  -4   9  19        1.05        2.88      4.69 o 
  -3   9  19       22.86       16.65      5.36 o 
  -2   9  19        2.47        4.30      4.86 o 
  -1   9  19        0.14       -3.32      4.40 o 
   0   9  19       44.03       46.37      7.77 o 
   1   9  19        2.21       -1.12      3.97 o 
  -5  10  19       25.22       29.53      7.48 o 
  -4  10  19        9.83       10.10      5.48 o 
  -3  10  19        7.51        2.37      6.00 o 
  -2  10  19        0.22       -1.54      4.70 o 
  -1  10  19        5.82        3.47      5.77 o 
   0  10  19       24.89       15.80      6.85 o 
  -9   0  20        8.05        3.89      7.59 o 
  -8   0  20        8.44        7.54      5.77 o 
  -7   0  20        1.68       -3.74      4.72 o 
  -6   0  20        6.05       10.49      5.37 o 
  -5   0  20       37.94       45.08      6.60 o 
  -4   0  20       34.08       21.14      5.84 o 
  -3   0  20       84.40       84.33      8.26 o 
  -2   0  20       97.79      123.44      9.60 o 
  -1   0  20       22.53       30.10      6.43 o 
   0   0  20       82.87       86.19      8.85 o 
   1   0  20       23.58       19.19      5.01 o 
   2   0  20       15.97       16.27      5.70 o 
   3   0  20        0.40        0.60      4.66 o 
   4   0  20        4.18        2.70      4.92 o 
  -9   1  20        7.99        5.36      3.82 o 
  -8   1  20        0.01        0.16      3.57 o 
  -7   1  20        0.30        1.98      3.41 o 
  -6   1  20       33.04       32.41      4.49 o 
  -5   1  20       27.84       29.78      4.19 o 
  -4   1  20        7.56        2.44      3.43 o 
  -3   1  20       41.50       36.29      4.56 o 
  -2   1  20        4.99        4.39      3.59 o 
  -1   1  20       13.82       17.95      4.15 o 
   0   1  20       15.50       16.41      3.73 o 
   1   1  20       22.30       23.41      3.81 o 
   2   1  20        1.61        0.40      2.95 o 
   3   1  20        5.90        9.07      4.84 o 
   4   1  20       17.81       18.68      4.02 o 
  -9   2  20        4.19        9.22      5.78 o 
  -8   2  20       14.71        3.53      5.11 o 
  -7   2  20       21.54       16.81      8.48 o 
  -6   2  20        0.33       -3.21      3.21 o 
  -5   2  20       31.39       25.74      4.25 o 
  -4   2  20      118.63      114.03      6.82 o 
  -3   2  20        9.23        1.54      3.38 o 
  -2   2  20       21.49       18.69      3.66 o 
  -1   2  20       66.79       61.98      5.07 o 
   0   2  20       51.60       57.03      5.24 o 
   1   2  20       45.91       56.33      5.34 o 
   2   2  20        5.49        2.51      3.84 o 
   3   2  20        3.43        3.32      3.24 o 
  -8   3  20        6.43       10.27      5.78 o 
  -7   3  20        5.66        6.15      5.24 o 
  -6   3  20       56.61       59.64     10.79 o 
  -5   3  20       42.78       44.87      7.24 o 
  -4   3  20        4.21        2.71      3.17 o 
  -3   3  20       88.92      109.35      9.94 o 
  -2   3  20       23.26       31.58      4.19 o 
  -1   3  20      166.01      164.25      7.27 o 
   0   3  20       87.00       81.12      5.76 o 
   1   3  20      136.54      128.88      7.08 o 
   2   3  20       17.39       15.87      4.25 o 
   3   3  20        0.24        2.40      3.31 o 
  -8   4  20       14.25       18.17      6.31 o 
  -7   4  20       14.08       11.99      5.95 o 
  -6   4  20       35.03       31.97      7.23 o 
  -5   4  20       56.85       60.44      6.70 o 
  -4   4  20       37.00       53.81      6.58 o 
  -3   4  20       19.15       24.36      3.76 o 
  -2   4  20        2.21        4.85      3.13 o 
  -1   4  20       13.63       11.14      3.81 o 
   0   4  20      152.02      167.32      7.60 o 
   1   4  20       14.68       10.63      3.98 o 
   2   4  20        6.25        4.83      3.64 o 
   3   4  20        0.11       -1.33      3.44 o 
  -8   5  20        2.19       -4.36      4.36 o 
  -7   5  20        7.33        5.97      4.84 o 
  -6   5  20       12.10       14.16      5.09 o 
  -5   5  20       11.32       11.04      4.95 o 
  -4   5  20        0.89       -0.83      3.99 o 
  -3   5  20       13.99       10.90      4.79 o 
  -2   5  20       13.25       13.75      3.60 o 
  -1   5  20        1.60       -0.75      3.46 o 
   0   5  20       14.90       14.41      4.04 o 
   1   5  20        9.25        4.40      3.52 o 
   2   5  20        0.16       -1.07      3.52 o 
   3   5  20       19.45       29.10      5.36 o 
  -7   6  20        5.02        2.24      4.78 o 
  -6   6  20       33.78       40.55      8.48 o 
  -5   6  20        0.99       -0.98      4.20 o 
  -4   6  20       18.40       11.69      4.89 o 
  -3   6  20        9.95       10.71      4.90 o 
  -2   6  20        7.87        0.60      4.57 o 
  -1   6  20       11.64       15.44      3.95 o 
   0   6  20       12.67       14.07      3.98 o 
   1   6  20        0.02        1.54      3.47 o 
   2   6  20       50.14       56.62      5.55 o 
  -6   7  20        5.29        0.71      4.76 o 
  -5   7  20       90.27       84.03      8.18 o 
  -4   7  20        1.62       -2.25      4.37 o 
  -3   7  20        7.53        1.54      4.50 o 
  -2   7  20        4.88       10.60      5.33 o 
  -1   7  20        5.65        7.50      3.62 o 
   0   7  20        2.23        1.57      3.54 o 
   1   7  20        8.86        4.94      3.90 o 
  -5   8  20        3.64        8.32      5.13 o 
  -4   8  20       28.79       21.06      5.84 o 
  -3   8  20        1.31        2.91      4.61 o 
  -2   8  20        9.60        2.71      5.00 o 
  -1   8  20        9.26        9.02      5.38 o 
   0   8  20        0.01        2.64      3.75 o 
  -3   9  20        1.72       -4.68      5.35 o 
  -2   9  20        1.62       -1.11      9.24 o 
  -7   1  21        7.27       11.67      6.38 o 
  -6   1  21        0.00       -0.21      3.55 o 
  -5   1  21        0.01       -3.17      3.17 o 
  -4   1  21       23.43       23.86      4.48 o 
  -3   1  21       10.79       10.86      3.83 o 
  -2   1  21        0.70        0.00      3.59 o 
  -1   1  21        1.70       -0.03      3.59 o 
   0   1  21       13.54       12.58      3.96 o 
   1   1  21        9.37        6.20      3.51 o 
   2   1  21        3.74        0.50      3.34 o 
  -7   2  21        8.32        8.64      5.78 o 
  -6   2  21        4.44        6.58      3.85 o 
  -5   2  21        2.80        6.09      3.57 o 
  -4   2  21       17.48       13.55      4.02 o 
  -3   2  21       21.10       25.57      4.56 o 
  -2   2  21        7.04        4.62      3.53 o 
  -1   2  21        2.14        3.84      3.45 o 
   0   2  21       47.77       54.47      5.25 o 
   1   2  21       25.40       22.84      4.40 o 
   2   2  21        0.19       -2.25      3.12 o 
  -7   3  21        0.12        3.03      5.24 o 
  -6   3  21        2.90        2.75      5.18 o 
  -5   3  21       19.37       24.54      6.31 o 
  -4   3  21       23.58       32.95      4.75 o 
  -3   3  21        1.63        3.06      3.40 o 
  -2   3  21        1.16        0.49      3.27 o 
  -1   3  21        9.69       16.04      4.04 o 
   0   3  21        6.79       10.88      4.00 o 
   1   3  21       17.53       14.22      4.35 o 
  -6   4  21        0.04       -0.50      5.29 o 
  -5   4  21        0.03       -1.56      4.08 o 
  -4   4  21       36.22       39.97      6.47 o 
  -3   4  21       20.16       20.50      4.02 o 
  -2   4  21       63.72       76.72      5.69 o 
  -1   4  21        3.35        1.41      3.62 o 
   0   4  21       69.35       65.29      5.72 o 
   1   4  21       16.44       18.34      4.45 o 
  -6   5  21       16.61       25.40      5.88 o 
  -5   5  21       25.84       22.26      5.55 o 
  -4   5  21       12.39       12.09      4.92 o 
  -3   5  21       18.87       28.25      5.97 o 
  -2   5  21        5.26        7.92      3.56 o 
  -1   5  21       41.50       50.43      6.29 o 
   0   5  21        5.12        5.62      3.89 o 
   1   5  21        2.97        0.66      8.58 o 
  -5   6  21        0.02       -1.22      4.56 o 
  -4   6  21        1.98        2.10      4.55 o 
  -3   6  21        9.24       19.28      5.50 o 
  -2   6  21        0.96        7.32      4.89 o 
  -1   6  21       27.94       24.91      4.73 o 
   0   6  21       32.89       19.80     10.56 o 
  -3   7  21       11.71        9.24      9.90 o 
  -2   7  21        2.66        0.00      9.24 o 
  -5   0  22       35.00       39.86      7.78 o 
  -4   0  22        0.90       -0.73      6.27 o 
  -3   0  22       28.87       34.83     11.22 o 
  -2   0  22       47.90       51.23      8.32 o 
  -1   0  22        1.26       -6.27      6.27 o 
  -5   1  22       14.50       16.03      4.41 o 
  -4   1  22       41.83       45.11      5.44 o 
  -3   1  22       29.14       29.03      4.89 o 
  -2   1  22       11.45       19.99      4.83 o 
  -1   1  22       51.46       50.95      5.98 o 
  -5   2  22        7.60        1.98      6.60 o 
  -4   2  22        9.51        5.01      4.01 o 
  -3   2  22       10.76        9.12      4.38 o 
  -2   2  22       51.59       55.26      5.47 o 
  -1   2  22        8.11       19.67      4.46 o 
  -4   3  22       13.66       13.96      4.63 o 
  -3   3  22        1.58        8.57      3.90 o 
  -2   3  22        3.07        1.39      3.62 o 
                                                 
